# Supplementary material for: Systematic investigation of the link between enzyme catalysis and cold adaptation
Source: eLife. 2022 Jan 12;11:e72884. doi: 10.7554/eLife.72884 (PMC8754429; doi:10.7554/eLife.72884)
Supplement: Figure 2—source code 1. [file elife-72884-fig2-code1.zip]

Archive with 1 entries (1 files):
- Figure2_1_retrieveBRENDA.ipynb
