# Supplementary material for: Systematic investigation of the link between enzyme catalysis and cold adaptation
Source: eLife. 2022 Jan 12;11:e72884. doi: 10.7554/eLife.72884 (PMC8754429; doi:10.7554/eLife.72884)
Supplement: Figure 2—source code 1. [file elife-72884-fig2-code1.zip › Figure2_1_retrieveBRENDA.ipynb]

# %% [markdown]
The output of this code is Figure2_SourceData1.csv.

If you want to run this code to get your own updated downloaded version of BRENDA, you will need:
- current list of EC numbers
    - seems like the easiest way to get this is by downloading the BRENDA txt flatfile (~250MB) from BRENDA (as below)
    - could use this for everything: https://github.com/matthiaskoenig/brendapy but the SOAP interface was straightforward
- a BRENDA account (username and password, add below) 
- patience, in case the retrieval process times out

Total entries collected July 24 2021: 
- 77039 kcat(TN) values 
- 30985 kcat/KM values 
- over 7634 ECs parsed from the flat file

These numbers do not precisely match the BRENDA statistics (32865 kcat/KM values and 80521 TN/kcat values for Jan 2021) citer here: https://www.brenda-enzymes.org/statistics.php

# %% [code]
#setup
import pandas as pd #for data manipulation
from zeep import Client # for web
import numpy as np
import hashlib #for web
import re # regex
import sys # for nice progress

# %% [code]
#generate up-to-date EC list for querying

#input: unzipped BRENDA textfile
BRENDA_textfile_loc = "" #UPDATE

BRENDA_textfile = open(BRENDA_textfile_loc, "r")

#read in list of ECs from BRENDA flatfile

EC_list = []

for line in  BRENDA_textfile:
    if line.startswith('ID\t'):
        EC_list.append(line[3:].split()[0].strip())

print(len(EC_list)) 

#print(EC_list) #for inspection if you please


# %% [markdown]
7634 entries with some redundancies and some are deleted or transferred entries

# %% [code]
#this is slow, takes 5+ hours without timeouts, FYI
wsdl = "https://www.brenda-enzymes.org/soap/brenda_zeep.wsdl"
account_name =  "" #UPDATE (email)
password = hashlib.sha256("".encode("utf-8")).hexdigest() #UPDATE (password)
client = Client(wsdl)

KKM_df = pd.DataFrame(columns = ["ec", "organism", "measurement_type", "value", "substrate", "comment", "literature"])
TN_df = pd.DataFrame(columns = ["ec", "organism", "measurement_type", "value", "substrate", "comment", "literature"])

n = 0

for ec in EC_list:
    
    parameters_KKM = (account_name,password,"ecNumber*"+ec,"organism*","kcatKmValue*",
              "kcatKmValueMaximum*","substrate*","commentary*","ligandStructureId*","literature*" )
    
    parameters_TN = (account_name,password,"ecNumber*"+ec,"organism*","turnoverNumber*",
              "turnoverNumberMaximum*","substrate*","commentary*","ligandStructureId*","literature*" )
    
    output_KKM = client.service.getKcatKmValue(*parameters_KKM)
    output_TN = client.service.getTurnoverNumber(*parameters_TN)
    
    for entry in output_KKM:
        
        df_temp = {"ec": ec,
                    "organism": entry['organism'],
                    "measurement_type": "KKM",
                    "value": entry['kcatKmValue'],
                    "substrate": entry['substrate'],
                    "comment": entry['commentary'],
                    "literature":entry['literature']
                     }
        
        KKM_df = KKM_df.append(df_temp, ignore_index=True)
        
    for entry in output_TN:
        
        df_temp = {"ec": ec,
                    "organism": entry['organism'],
                    "measurement_type": "TN",
                    "value": entry['turnoverNumber'],
                    "substrate": entry['substrate'],
                    "comment": entry['commentary'],
                    "literature":entry['literature']
                     }
        
        TN_df = TN_df.append(df_temp, ignore_index=True)
    
    n = n + 1
    
    sys.stdout.flush()
    sys.stdout.write(str(n) +' ECs completed' + ec + '\r')


# %% [code]
#often it times out - if it does, check what number it broke at, run this chunk, and then resume with the chunk below. 
#Repeat as needed 

break_num = 7307
print("this is the ec number it broke at")
ec_break = EC_list[break_num]
print(ec_break)
print("this is the new ec number list")
test = EC_list[break_num:]
print(test)
print("where did the last import end up?")

#check last row of dfs
check_KKM = KKM_df.iloc[[-1]]
check_TN = TN_df.iloc[[-1]]

print(check_KKM)
print(check_TN) 

# %% [code]
n = break_num

for ec in EC_list[n:]:
    
    parameters_KKM = (account_name,password,"ecNumber*"+ec,"organism*","kcatKmValue*",
              "kcatKmValueMaximum*","substrate*","commentary*","ligandStructureId*","literature*" )
    
    parameters_TN = (account_name,password,"ecNumber*"+ec,"organism*","turnoverNumber*",
              "turnoverNumberMaximum*","substrate*","commentary*","ligandStructureId*","literature*" )
    
    output_KKM = client.service.getKcatKmValue(*parameters_KKM)
    output_TN = client.service.getTurnoverNumber(*parameters_TN)
    
    for entry in output_KKM:
        
        df_temp = {"ec": ec,
                    "organism": entry['organism'],
                    "measurement_type": "KKM",
                    "value": entry['kcatKmValue'],
                    "substrate": entry['substrate'],
                    "comment": entry['commentary'],
                    "literature":entry['literature']
                     }
        
        KKM_df = KKM_df.append(df_temp, ignore_index=True)
        
    for entry in output_TN:
        
        df_temp = {"ec": ec,
                    "organism": entry['organism'],
                    "measurement_type": "TN",
                    "value": entry['turnoverNumber'],
                    "substrate": entry['substrate'],
                    "comment": entry['commentary'],
                    "literature":entry['literature']
                     }
        
        TN_df = TN_df.append(df_temp, ignore_index=True)
    
    n = n + 1
    
    sys.stdout.flush()
    sys.stdout.write(str(n) +' ECs completed, up to EC ' + str(ec) + '\r')


# %% [code]
#Save intermediates, if you want
KKM_file_loc = "/output/KKM.csv" #UPDATE
TN_file_loc = "/output/TN.csv" #UPDATE
KKM_df.to_csv(KKM_file_loc, index=False)
TN_df.to_csv(TN_file_loc, index=False)

print(len(TN_df))
print(len(KKM_df))

# %% [code]
#do the heavy lifting of parsing out relevant information: mutant/wt status, assay temperature and pH 
del(BRENDA_measurements)

BRENDA_measurements = pd.concat([TN_df, KKM_df])

BRENDA_measurements['TAssay']= BRENDA_measurements['comment'].str.extract(r'([0-9]+(?:[.][0-9]+)?)\&deg;C')
BRENDA_measurements['pH']= BRENDA_measurements['comment'].str.extract(r'p[hH]\s*([0-9]{1,2}(?:[.][0-9]+)?)')

BRENDA_measurements['mutant']= BRENDA_measurements['comment'].str.extract(r'([Mm]utant)')
BRENDA_measurements['mutation']= BRENDA_measurements['comment'].str.extract(r'([AC-IK-NP-TVWY][0-9]{1,4}[AC-IK-NP-TVWY](?:/[AC-IK-NP-TVWY][0-9]{1,4}[AC-IK-NP-TVWY])*)')
BRENDA_measurements['wt']= BRENDA_measurements['comment'].str.extract(r'([nN]ative|[wW]ild[\s\-]?type)')
BRENDA_measurements['mutant_tf'] = BRENDA_measurements['mutant'].apply(lambda x: 'True' if x == "mutant" else 'False')
BRENDA_measurements['wt_tf'] = BRENDA_measurements['wt'].apply(lambda x: 'False' if pd.isnull(x)   else 'True')

BRENDA_measurements['is_mutant'] = BRENDA_measurements.apply(lambda row: '1' if (row['mutant'] == ("mutant" or "Mutant")\
                                                   or pd.notnull(row['mutation'])) else ('0' if row['wt_tf'] == "True"\
                                                                                         else 'NA'), axis = 1)
BRENDA_measurements = BRENDA_measurements[["ec", "organism", "measurement_type", "value",\
                                          "substrate", "comment", "literature","is_mutant", "TAssay", "mutation", "pH"]]

BRENDA_measurements.to_csv("/Users/Catherine/Google Drive/Code/BRENDA/BRENDA_measurements_210724.csv", index=False) #UPDATE

# %% [code]
#inspect specific data
#EXAMPLES: 
test = BRENDA_measurements[BRENDA_measurements['ec']=="1.1.1.1"]
test[test['measurement_type']=="TN"].head(40)
#BRENDA_measurements.sort_values(by=['value'], ascending = True).head(40)

# %% [code]
#or double check original query of specific ec entries

parameters = (account_name,password,"ecNumber*"+"5.3.1.1","organism*","kcatKmValue*",
              "kcatKmValueMaximum*","substrate*","commentary*","ligandStructureId*","literature*" )
resultString = client.service.getKcatKmValue(*parameters)

print(resultString)

for entry in resultString:
    print(entry["substrate"])
