# Supplementary material for: Systematic investigation of the link between enzyme catalysis and cold adaptation
Source: eLife. 2022 Jan 12;11:e72884. doi: 10.7554/eLife.72884 (PMC8754429; doi:10.7554/eLife.72884)
Supplement: Figure 2—source code 2. [file elife-72884-fig2-code2.zip › Figure2_2_analyzeBRENDA.Rmd]

---
title: "Figure 2: analyze BRENDA"
author: "CatherineStark"
date: "08/04/2021"
output: html_document
---

#Get info

```{r}
library(tidyverse)
library(Hmisc)
library(ggplot2)
library(scales) #for breaks in graphs
library(broom) # for tidy()
library(coin) #for median test
library(boot) # for confidence intervals

wrk_dir <- "" #UPDATE

brenda_file <- "Figure2_SourceData1.csv"
  #this file is the output of the python SOAP script and has kcat & kcat/KM values in it

temperature_file <- "temperature_data.tsv" #DOWNLOAD
#Growth temperatures for 21,498 microorganisms dataset retrieved from:
#https://zenodo.org/record/1175609#.XdGf4jJKjOQ Engqvist, M. K. (2018). Correlating enzyme annotations with a large set of microbial growth temperatures reveals metabolic #adaptations to growth at diverse temperatures. BMC microbiology, 18(1), 177.

BRENDA_db <- read.csv(file = paste0(wrk_dir, brenda_file), sep = ',', header = TRUE)

temp <- read.table(file = paste0(wrk_dir, temperature_file), sep = '\t', header = TRUE)

#get rid of underscores and properly capitalize organism names
temp <- temp %>%
  mutate(organism = str_replace(organism, "_", " "))  %>%
  mutate(organism = capitalize(organism))

```

## Processing 
```{r}
rm(kcat_measurements, kcat_temp, kcat_temp_short, kcat_temp_median, kcat_temp_median, kcats_temperature_rep)

## HOW MANY KCATS
kcat_measurements <- BRENDA_db %>%
  filter(measurement_type == "TN") %>% #let's start with kcat (CAN ALSO BE "KKM" for kcat/KM), change here and 12 lines below and then it works!
  #Note: axes labels might say kcat instead of kcat/KM
  filter(value > 0) #get weird SOAP interference out

#HOW MANY ARE WILD TYPE (/NOT MUTANTS)
kcat_measurements <- BRENDA_db %>%
  filter(measurement_type == "TN") %>% #let's start with kcat (CAN ALSO BE "KKM" for kcat/KM)
  mutate(is_mutant = replace_na(is_mutant, "UNKNOWN")) %>% # make the na values behave as such
  filter(is_mutant ==  0| is_mutant == "UNKNOWN") %>% #taking everything that isn't explicitly mutated
  filter(value > 0)
  #rename("TAssay" = "temperature") 

#HOW MANY MATCH TO TEMPERATURE
kcat_temp <- inner_join(kcat_measurements, select(temp, organism, domain, temperature), by = "organism")

#(AND HAVE A SPECIFIED SUBSTRATE)
kcat_temp <- kcat_temp %>% 
  filter(substrate != "")

#fix them up
kcat_temp$substrate  <- as.character(kcat_temp$substrate)
kcat_temp$substrate <- str_to_lower(kcat_temp$substrate, locale = "en")
kcat_temp$value <- as.numeric(as.character(kcat_temp$value)) #convert from factor

#AND ARE NON REDUNDANT
kcat_temp_short <- kcat_temp %>% 
  distinct(ec, substrate, organism, measurement_type, value, .keep_all = TRUE) %>%
  group_by(ec, substrate)%>%
  mutate(n_org = n_distinct(organism))%>%
  ungroup()
  
kcat_temp_median <- kcat_temp_short %>% 
  distinct(ec, substrate, organism, measurement_type, value, .keep_all = TRUE) %>%  #substrate
  #take medians
  group_by(ec, substrate, organism) %>%
  mutate(median_kcat = median(value)) %>%
  slice(1) %>%
  #get TGrowth range
  group_by(ec, substrate) %>%
  mutate(range_TGrowth = max(temperature)-min(temperature)) %>%
  mutate(n_org = n_distinct(organism)) %>%
  ungroup()

print("TEMP TEST")
temp_test <- kcat_temp_median %>% 
  filter(range_TGrowth > 0) %>%
  filter(n_org > 1)

print("values:")
print(nrow(temp_test))
print("reactions:")
print(nrow(temp_test%>%group_by(ec,substrate)%>%slice(1)))
print("organisms:")
print(length(unique(temp_test$organism)))

kcats_temperature_rep <- kcat_temp_median %>% 
  group_by(ec, substrate, temperature) %>%
  mutate(n_meas = n())%>%
  filter(n_meas>1)%>%
  mutate(max_rate = max(value)) %>%
  mutate(min_rate = min(value)) %>%
  mutate(fold_change_maxmin = max_rate/min_rate)%>%
  mutate(fold_change_minmax = min_rate/max_rate)%>%
  ungroup()

print("values:")
print(nrow(kcats_temperature_rep))
print("reactions:")
print(nrow(kcats_temperature_rep%>%group_by(ec,substrate)%>%slice(1)))
print("organisms:")
print(length(unique(kcats_temperature_rep$organism)))

```

## Show variants per reaction and TGrowth range
```{r}

rm(kcat_temp_median_plot)

kcat_temp_median_plot <- kcat_temp_median %>%
  group_by(ec, substrate) %>%
  slice(1)

ggplot(kcat_temp_median_plot, aes(x=n_org)) + 
  geom_histogram(color="black", fill="grey", alpha=0.5, binwidth = 1, boundary = 1) +
  theme_linedraw()+
  coord_cartesian(clip = "off") +
  scale_y_continuous(trans = "log10", labels = scales::scientific, expand = expand_scale(mult=c(0,0.2)), limits = c(1,10000))+
  scale_x_continuous(expand = c(0,0), limits = c(0,40))+
  #xlim(c(0,40)) + 
  xlab(bquote("enzyme variants per reaction")) +
  ylab(bquote("reaction count")) +
  ggtitle(bquote("all rate data"), subtitle = bquote("n"[data]*" = "*.(sum(kcat_temp_median_plot$n_org))*"; n"[reactions]*" = "*.(nrow(kcat_temp_median_plot)))) + 
  theme(text = element_text(size = 12, face = "bold", color = "black"),
        axis.text= element_text(color = "black"),
        axis.ticks = element_line(size = .5),
        panel.border = element_rect(size=0.5, color = "black"),
        aspect.ratio=.8, 
        panel.grid.minor = element_blank(),
        panel.grid.major = element_blank())

kcat_temp_median_plot <- kcat_temp_median %>%
  group_by(ec, substrate) %>%
  slice(1) %>%
  filter(range_TGrowth > 0)

ggplot(kcat_temp_median_plot, aes(x=range_TGrowth)) + 
  geom_histogram(color="black", fill="grey", alpha=0.5, binwidth = 5, boundary = 0) +
  theme_linedraw()+
  coord_cartesian(clip = "off") +
  scale_y_continuous(trans = "log10", labels = scales::scientific, expand = expand_scale(mult=c(0,0.2)), limits = c(1,1000))+
  scale_x_continuous(limits = c(0,100), expand = c(0,0))+
  xlab(bquote("T"[Growth]*"( \u00B0C) range")) +
  ylab(bquote("reaction count")) +
  ggtitle(bquote("all rate data"), subtitle = bquote("n"[data]*" = "*.(sum(kcat_temp_median_plot$n_org)))) + 
  theme(text = element_text(size = 12, face = "bold", color = "black"),
        axis.text= element_text(color = "black"),
        axis.ticks = element_line(size = .5),
        panel.border = element_rect(size=0.5, color = "black"),
        aspect.ratio=0.8, 
        panel.grid.minor = element_blank(),
        panel.grid.major = element_blank())

```

# Data distribution

```{r}

rm(kcats_low, kcats_high, kcats_fold_change, fold_change_data)

kcats_low <- temp_test %>%
  group_by(ec, substrate) %>%
  #take only with specified temperature interval
  mutate(temp_min = min(temperature)) %>%
  filter(temp_min == temperature) %>%
  mutate(min_org = organism) %>%
  mutate(min_rate = median(median_kcat))%>% #for multiple measurements at the same temperature from different organisms
  slice(1)%>%
  select(ec, substrate, min_org, temp_min, min_rate) 

kcats_high <- temp_test %>%
  group_by(ec, substrate) %>%
  #take only with specified temperature interval
  mutate(temp_max = max(temperature)) %>%
  filter(temp_max == temperature) %>%
  mutate(max_rate = median(median_kcat)) %>% #for multiple measurements at the same temperature from different organisms
  mutate(max_org = organism) %>%
  slice(1) %>%
  select(ec, substrate, max_org, temp_max, max_rate)

kcats_fold_change <- merge(kcats_low, kcats_high, by = c('ec', 'substrate'))

print("values:")
print(nrow(kcats_fold_change))
print("reactions:")
print(nrow(kcats_fold_change%>%group_by(ec,substrate)%>%slice(1)))


fold_change_data <- kcats_fold_change %>%
  filter(temp_min != temp_max) %>%
  mutate(range_TGrowth = temp_max - temp_min) %>%
  mutate(fold_change = min_rate/max_rate)

```

```{r}

breaks_num = c(10^-3, 10^-2, 10^-1, 10^0, 10^1, 10^2, 10^3) #limits = c(10^-3, 10^3)

ggplot(fold_change_data, aes(x=fold_change)) + 
  geom_vline(xintercept = 1, color = "black") +
  geom_histogram(color="black", fill="grey", alpha=0.5, boundary = 0, bins = 60) +
  scale_y_continuous(expand = expand_scale(mult=c(0,0.05)), limits = c(0, 150))+
  scale_x_continuous(trans = "log10", breaks = breaks_num,  limits = c(10^-3, 10^3), labels = scales::scientific, expand=(c(0,0)))+
  coord_cartesian(clip = "off")+
  theme_linedraw()+ 
  xlab(bquote("rate ratio ("*italic(k)[cold]*"/"*italic(k)[warm]*")")) +
  ylab(bquote("reaction count")) +                
  ggtitle(bquote("all rate data"), subtitle = bquote("n"[data]*" = "*.(nrow(fold_change_data)))) + 
  theme(text = element_text(size = 12, face = "bold", color = "black"),
        panel.border = element_rect(size=0.5, color = "black"),
        axis.text= element_text(color = "black"),
        axis.ticks = element_line(size = .5),
        aspect.ratio=0.8, 
        panel.grid.minor = element_blank(),
        panel.grid.major = element_blank())

```

# Control distribution

```{r}
rm(fold_change_control, kcat_temperature_rep)

kcat_temperature_rep <- kcats_temperature_rep %>%
  group_by(ec, substrate, temperature) %>% # TEMPERATURE FOLKS
  slice(1)%>%
  arrange(-n_meas)

fold_change_control <- kcat_temperature_rep %>%
  select(ec, substrate, temperature, fold_change_maxmin, fold_change_minmax)%>%
  gather(fold_change_type, fold_change, c(-ec, -substrate, -temperature)) %>%
  ungroup()

```

# Control & data distribution

```{r}

rm(fold_change)

df1 <- fold_change_control %>%
  select(ec, substrate, fold_change_type, fold_change) %>%
  mutate(source_data = as.factor("control"))

df2 <- fold_change_data %>%
  select(ec, substrate, fold_change) %>%
  mutate(fold_change_type = "data") %>%
  mutate(source_data = as.factor("data"))

fold_changes <- rbind(df1, df2)

rm(df1, df2) #tidy
```
# Calculate slopes

```{r}
#TN
rm(kcats_slopes, kcat_slopes, quartile_1, quartile_4, slopes_1, slopes_4, kcats_slopes_quartile, kcat_info)

#calculate slopes
kcats_slopes <- temp_test %>%
  group_by(ec, substrate) %>%
  #calculate slopes and r^2
  mutate(log10_slope = summary(lm(log10(median_kcat) ~ temperature))$coefficients[2]) %>% 
  mutate(log10_slope_r2 = summary(lm(log10(median_kcat) ~ temperature))$r.squared) %>%
  mutate(log10_neg_slope = -summary(lm(log10(median_kcat) ~ temperature))$coefficients[2]) %>%
  mutate(log10_p = summary(lm(log10(median_kcat) ~ temperature))$coefficients[,"Pr(>|t|)"][2]) %>%
  mutate(RMSE = sqrt(mean(summary(lm(log10(median_kcat) ~ temperature))$residuals^2))) %>% #sqrt(mean(res$residuals^2))
  mutate(temp_min = min(temperature))%>%
  mutate(temp_max = max(temperature)) %>%
  ungroup()

kcat_slopes <- kcats_slopes %>%
  group_by(ec, substrate) %>%
  select(ec, substrate,  log10_slope, log10_slope_r2, RMSE, log10_p, n_org, range_TGrowth, temp_min, temp_max)%>%
  slice(1) 

## export
kcat_info <- kcats_slopes %>%
  select(ec, substrate, organism, median_kcat, temp_min, temp_max, range_TGrowth, log10_slope, log10_p, log10_slope_r2,n_org, TAssay, is_mutant)%>%
  inner_join(fold_change_data %>% select(ec, substrate, fold_change), by = c("ec","substrate"))

write.csv(kcat_info, paste0(wrk_dir, "Figure2_SourceData2.csv"),row.names = FALSE)

```

# Fold change visualization
```{r}

ggplot(fold_change_control, aes(fold_change), color = "grey") +
  geom_vline(xintercept = 1, color = "black") +
  stat_ecdf(size = 0.5, color = "black", linetype = "dotted")+
  scale_x_log10(limits = c(10^-8, 10^8), expand = c(0, 0)) +
  scale_y_continuous(expand = c(0, 0)) +
  stat_ecdf(data = fold_change_data, aes(x=fold_change), color = "black", size = 0.5)+
  theme_linedraw()+
  coord_cartesian(clip = "off") +
  xlab(bquote("rate ratio ("*italic(k)[cold]*"/"*italic(k)[warm]*")")) +
  ylab(bquote("fraction of data")) +
  ggtitle(bquote("T"[Growth]~"range (°C)"), subtitle = bquote("n"[data]*" = "*.(nrow(fold_change_data))*"; n"[control]*" = "*.(nrow(fold_change_control)))) + 
  theme(text = element_text(size = 12, face = "bold", color = "black"),
        axis.text= element_text(color = "black"),
        axis.ticks = element_line(size = .5),
        panel.border = element_rect(size=0.5, color = "black"),
        aspect.ratio=0.8, 
        panel.grid.minor = element_blank(),
        panel.grid.major = element_blank())

```

#Volcano plot to see magnitude and p-value

## slopes > 0

```{r}

rm(kcat_slopes_plot)
kcat_slopes_plot <- kcat_slopes %>%
  drop_na(log10_p) %>%
  arrange(log10_p) 


pos_plot <- ggplot(kcat_slopes_plot, aes(y=-log10(log10_p), x = log10_slope,  label = ec, size=n_org)) + 
    geom_point(shape = 21, color = "black", fill= "grey", alpha = 0.6) + 
  scale_size(name   = "variants",
             breaks = c(3, 10, 20, 30),
             labels = expression(3, 10, 20, 30)) +
    scale_x_continuous(trans='log10', expand = expand_scale(mult=c(0.05,0.05))) +
    scale_y_continuous(expand = expand_scale(mult=c(0.05,0.2))) +
    geom_text(show.legend = FALSE, data=subset(kcat_slopes_plot,
                                              log10_p < 0.05/nrow(kcat_slopes_plot)),
                                              hjust = 0, nudge_x = 0.2, check_overlap = TRUE) + 
    geom_hline(yintercept = -log10(0.05/nrow(kcat_slopes_plot)), color="black") + #Bonferroni 
    theme_linedraw()+
    coord_cartesian(clip = "off") +
    labs(y=bquote("-log"[10]*"(p-value)"),
         x = bquote(italic(m)[rate])) +
    ggtitle(bquote(italic(p)*"-values (positive)"), 
            subtitle = bquote("n = "*.(nrow(kcat_slopes_plot %>% filter(log10_slope > 0) %>%drop_na(log10_p)))))+ 
    theme(text = element_text(size = 12, face = "bold", color = "black"),
        axis.text= element_text(color = "black"),
        axis.ticks = element_line(size = .5),
        panel.border = element_rect(size=0.5, color = "black"),
        aspect.ratio=0.8, 
        panel.grid.minor = element_blank(),
        panel.grid.major = element_blank())

print(pos_plot)

```

## slopes < 0
```{r}

reverselog_trans <- function(base = exp(1)) {
    trans <- function(x) -log(x, base)
    inv <- function(x) base^(-x)
    trans_new(paste0("reverselog-", format(base)), trans, inv, 
              log_breaks(base = base), 
              domain = c(1e-100, Inf))
}

ggplot(kcat_slopes_plot, aes(y=-log10(log10_p), x = -log10_slope,  label = ec, size=n_org)) +
  geom_point(shape = 21, color = "black", fill= "grey", alpha = 0.6) + 
  scale_size(name   = "variants",
             breaks = c(3, 10, 20, 30),
             labels = expression(3, 10, 20, 30)) +
    scale_x_continuous(trans = reverselog_trans(10), expand = expand_scale(mult=c(0.05,0.05))) + 
    scale_y_continuous(expand = expand_scale(mult=c(0.05,0.2))) +
    geom_hline(yintercept = -log10(0.05/nrow(kcat_slopes_plot)), color="black") + 
    theme_linedraw()+
    coord_cartesian(clip = "off") +
    labs(y=bquote("-log"[10]*"(p-value)"),
         x = bquote("-"*italic(m)[rate])) +
    ggtitle(bquote(italic(p)*"-values (negative)"), 
            subtitle = bquote("n = "*.(nrow(kcat_slopes_plot %>% filter(log10_slope < 0) %>%drop_na(log10_p)))))+ 
    theme(text = element_text(size = 12, face = "bold", color = "black"),
        #legend.position = "none",
        axis.text= element_text(color = "black"),
        axis.ticks = element_line(size = .5),
        panel.border = element_rect(size=0.5, color = "black"),
        aspect.ratio=0.8,
        panel.grid.minor = element_blank(),
        panel.grid.major = element_blank())

```

# Plot reactions of interest

Plot data of interest. Select what to plot below. 
```{r}
#SELECT WHICH ONES TO PLOT
rm(kcats_plot)

kcats_plot <- kcats_slopes %>%
  mutate(reaction = paste0(ec, "\n(", substrate,")")) %>%
  filter(log10_p <	5.216112e-03) #for example

#use this info to adjust plot size
print("how many reactions?")
print(length(unique(kcats_plot$reaction)))
print("thus, figure width:")
print(ceiling(length(unique(kcats_plot$reaction))/4)*2)

```


```{r, fig.height = 4, fig.width = 6}
rm(label_df, df)
#make labels
label_df <- kcats_plot %>%
  distinct(reaction, .keep_all = TRUE) %>%
  select(reaction, log10_slope_r2, RMSE, n_org, log10_p, log10_slope) %>%
  mutate(log10_slope_r2=round(log10_slope_r2, 2)) %>%
  mutate(log10_slope=round(log10_slope, 3)) %>%
  mutate(log10_p = round(log10_p, 5))

#this must have levels for the plotting to work! 
label_df$reaction <- factor(label_df$reaction, levels=unique(label_df$reaction[order((label_df$log10_p))]), ordered=TRUE)

#make a nice df for plotting
df <- kcats_plot
df$reaction <- as.factor(df$reaction)
df$reaction <- factor(df$reaction, levels=unique(df$reaction[order((df$log10_p))]), ordered=TRUE)

#plot with labels
raw_data_fig <- ggplot(df, aes(x = temperature, y=median_kcat)) +
  facet_wrap(. ~ reaction, ncol = 3, scales = "free")+
  scale_y_continuous(trans='log10', expand = expand_scale(mult=c(0.2,0.2))) + 
  scale_x_continuous(breaks= pretty_breaks(4), expand = expand_scale(mult=c(0.2,0.2))) +
  geom_smooth(method=lm,linetype="dashed", color="grey", fill="grey", alpha = 0.2, se = FALSE) +
  geom_point(colour="black", size=1) + #pch=21,
  theme_bw() + 
  coord_cartesian(clip = "off")+
  labs(x= bquote("T"[Growth]),
       y = bquote(italic(k)[cat] * " ("*s^"-1"*")"))  + 
  geom_text(data = label_df,aes(
                  x = -Inf,
                  y = Inf,
                  label = paste0("atop(", "m[rate]", "==", log10_slope ,",", "p", "==",log10_p,")")),
                  #label = paste0("atop(", "italic(R)^2", "==", log10_slope_r2,",", "italic(RMSE)", "==",RMSE,")")),
                  parse = TRUE,
                  size= 2,
                  hjust = -.2,
                  vjust = 1.2, 
                  color = "black") +
  theme(text = element_text(face = "bold", color = "black", size=8),
      axis.text= element_text(color = "black"),
      axis.ticks = element_line(size = .5),
      aspect.ratio=1, 
      panel.border = element_rect(size=0.5, color = "black"),
      strip.background = element_blank(),
      panel.grid.minor = element_blank(),
      panel.grid.major = element_blank()) 

print(raw_data_fig)
```


# Calculate significance and confidence intervals of fold changes
```{r}

test_wilcox <- wilcox.test(fold_change ~ source_data, data = fold_changes)
print(test_wilcox)

#control
median(fold_change_control$fold_change)

fBoot = boot(fold_change_control$fold_change, 
             function(x,i) median(x[i]),
             R = 10000)

boot.ci(fBoot,
        conf = 0.95,
        type = c("perc"))

#data
print(nrow(fold_change_data%>%filter(fold_change>1)))
print(nrow(fold_change_data%>%filter(fold_change<=1)))
median(fold_change_data$fold_change) #-0.0491

fBoot = boot(fold_change_data$fold_change, 
             function(x,i) median(x[i]),
             R = 10000)

boot.ci(fBoot,
        conf = 0.95,
        type = c("perc"))

```
