# Supplementary material for: Systematic investigation of the link between enzyme catalysis and cold adaptation
Source: eLife. 2022 Jan 12;11:e72884. doi: 10.7554/eLife.72884 (PMC8754429; doi:10.7554/eLife.72884)
Supplement: Figure 2—source code 3. [file elife-72884-fig2-code3.zip › Figure2_3_controlBRENDA.Rmd]

---
title: "Figure 2 control BRENDA"
author: "CatherineStark"
date: "08/04/2021"
output: html_document
---

#Get info

```{r}

library(tidyverse)
library(Hmisc)
library(ggplot2)
library(scales) #for breaks in graphs
library(broom) # for tidy()
library(coin) #for median test
library(boot) # for confidence intervals

TAssay_value <- 37 #specify assay temperature
dT <- 0 #minimum change in TGrowth specified

wrk_dir <- "" #UPDATE

brenda_file <- "Figure2_SourceData1.csv"
  #this file is the output of the python SOAP script and has kcat & kcat/KM values in it

temperature_file <- "temperature_data.tsv" #DOWNLOAD
#Growth temperatures for 21,498 microorganisms dataset retrieved from:
#https://zenodo.org/record/1175609#.XdGf4jJKjOQ Engqvist, M. K. (2018). Correlating enzyme annotations with a large set of microbial growth temperatures reveals metabolic #adaptations to growth at diverse temperatures. BMC microbiology, 18(1), 177.

BRENDA_db <- read.csv(file = paste0(wrk_dir, brenda_file), sep = ',', header = TRUE)

temp <- read.table(file = paste0(wrk_dir, temperature_file), sep = '\t', header = TRUE)

#get rid of underscores and properly capitalize organism names
temp <- temp %>%
  mutate(organism = str_replace(organism, "_", " "))  %>%
  mutate(organism = capitalize(organism))

title_str <- paste0("TAssay = ", TAssay_value,"˚C (∆", dT, "˚C TGrowth min)")
```


## Processing 
```{r}
rm(kcat_measurements, kcat_temp, kcat_temp_short, kcat_temp_median) 

kcat_measurements <- BRENDA_db %>%
  filter(measurement_type == "TN") %>% #let's start with kcat
  filter(value > 0) #get weird SOAP interference out

kcat_measurements <- BRENDA_db %>%
  filter(measurement_type == "TN") %>% #let's start with kcat
  mutate(is_mutant = replace_na(is_mutant, "UNKNOWN")) %>% # make the na values behave as such
  filter(is_mutant ==  0| is_mutant == "UNKNOWN") %>% #taking everything that isn't explicitly mutated
  filter(value > 0)

#HOW MANY MATCH TO TEMPERATURE
kcat_temp <- inner_join(kcat_measurements, select(temp, organism, domain, temperature), by = "organism")

#(AND HAVE A SPECIFIED SUBSTRATE)
kcat_temp <- kcat_temp %>% 
  filter(substrate != "")

#fix them up
kcat_temp$substrate  <- as.character(kcat_temp$substrate)
kcat_temp$substrate <- str_to_lower(kcat_temp$substrate, locale = "en")
kcat_temp$value <- as.numeric(as.character(kcat_temp$value)) #convert from factor

#AND ARE NON REDUNDANT
kcat_temp_short <- kcat_temp %>% 
  distinct(ec, substrate, organism, measurement_type, value, .keep_all = TRUE) %>%
  group_by(ec, substrate)%>%
  mutate(n_org = n_distinct(organism))%>%
  ungroup()

```

## Get control distribution

```{r}
rm(kcats_temperature_rep)

kcats_temperature_rep <- kcat_temp_short %>% 
  distinct(ec, substrate, organism, measurement_type, value, .keep_all = TRUE) %>%  #substrate
  group_by(ec, substrate, organism) %>%
  mutate(median_kcat = median(value)) %>%
  slice(1) %>%
  group_by(ec, substrate) %>%
  mutate(range_TGrowth = max(temperature)-min(temperature)) %>%
  mutate(n_org = n_distinct(organism)) %>%
  ungroup() %>%
  group_by(ec, substrate, temperature) %>%
  mutate(n_meas = n())%>%
  filter(n_meas>1)%>%
  mutate(max_rate = max(value)) %>%
  mutate(min_rate = min(value)) %>%
  mutate(fold_change_maxmin = max_rate/min_rate)%>%
  mutate(fold_change_minmax = min_rate/max_rate)%>%
  ungroup() 

```

## Process using TAssay bins and minimum change in TGrowth range
```{r}
rm(kcat_temp_median)

min_TAssay <- TAssay_value - 0.5
max_TAssay <- TAssay_value + 0.5

kcat_temp_median <- kcat_temp_short %>% 
  distinct(ec, substrate, organism, measurement_type, value, .keep_all = TRUE) %>%  #substrate
  #take medians
  group_by(ec, substrate, organism) %>%
  mutate(median_kcat = median(value)) %>%
  slice(1) %>%
  #filter by temperature for each reaction
  group_by(ec, substrate) %>%
  mutate(range_TGrowth = max(temperature)-min(temperature)) %>%
  mutate(n_org = n_distinct(organism)) %>%
  ungroup()

kcat_temp_median <- kcat_temp_median %>%
  filter(range_TGrowth > dT)  

if (!is.na(max_TAssay)) { 
  kcat_temp_median <- kcat_temp_median %>%
    filter(TAssay <= max_TAssay) %>%
    filter(TAssay >= min_TAssay) %>%
    mutate(n_org = n_distinct(organism))
}
  

temp_test <- kcat_temp_median %>% 
  filter(range_TGrowth > 0) %>%
  filter(n_org > 1)


rm(kcats_low, kcats_high, kcats_fold_change, fold_change_data)

kcats_low <- temp_test %>%
  group_by(ec, substrate) %>%
  #take only with specified temperature interval
  mutate(temp_min = min(temperature)) %>%
  filter(temp_min == temperature) %>%
  mutate(min_org = organism) %>%
  mutate(min_rate = median(median_kcat))%>%
  slice(1)%>%
  select(ec, substrate, min_org, temp_min, min_rate) 

kcats_high <- temp_test %>%
  group_by(ec, substrate) %>%
  #take only with specified temperature interval
  mutate(temp_max = max(temperature)) %>%
  filter(temp_max == temperature) %>%
  mutate(max_rate = median(median_kcat)) %>%
  mutate(max_org = organism) %>%
  slice(1) %>%
  select(ec, substrate, max_org, temp_max, max_rate)

kcats_fold_change <- merge(kcats_low, kcats_high, by = c('ec', 'substrate'))

fold_change_data <- kcats_fold_change %>%
  filter(temp_min != temp_max) %>%
  mutate(range_TGrowth = temp_max - temp_min) %>%
  mutate(fold_change = min_rate/max_rate)

```

# Check the significance & calculate confidence intervals of fold changes

```{r}

rm(fold_change, kcat_temperature_rep)

kcat_temperature_rep <- kcats_temperature_rep %>%
  group_by(ec, substrate, temperature) %>% # TEMPERATURE FOLKS
  slice(1)%>%
  arrange(-n_meas)

fold_change_control <- kcat_temperature_rep %>%
  select(ec, substrate, temperature, fold_change_maxmin, fold_change_minmax)%>%
  gather(fold_change_type, fold_change, c(-ec, -substrate, -temperature)) %>%
  ungroup()

df1 <- fold_change_control %>%
  select(ec, substrate, fold_change_type, fold_change) %>%
  mutate(source_data = as.factor("control"))

df2 <- fold_change_data %>%
  select(ec, substrate, fold_change) %>%
  mutate(fold_change_type = "data") %>%
  mutate(source_data = as.factor("data"))

fold_changes <- rbind(df1, df2)

rm(df1, df2) #tidy

test_wilcox <- wilcox.test(fold_change ~ source_data, data = fold_changes)

ggplot(fold_change_control, aes(fold_change), color = "grey") +
  geom_vline(xintercept = 1, color = "black") +
  stat_ecdf(size = 0.5, color = "black", linetype = "dotted")+
  scale_x_log10(limits = c(10^-8, 10^8), expand = c(0, 0)) +
  scale_y_continuous(expand = c(0, 0)) +
  stat_ecdf(data = fold_change_data, aes(x=fold_change), color = "black", size = 0.5)+
  theme_linedraw()+
  coord_cartesian(clip = "off") +
  xlab(bquote("rate ratio ("*italic(k)[cold]*"/"*italic(k)[warm]*")")) +
  ylab(bquote("fraction of data")) +
  ggtitle(title_str, 
          subtitle = bquote("n = "*.(nrow(fold_change_data))*"/"*.(nrow(kcats_temperature_rep%>%group_by(ec, substrate)%>%slice(1)))*"; p = "*.(test_wilcox$p.value))) + 
  theme(text = element_text(size = 12, face = "bold", color = "black"),
        axis.text= element_text(color = "black"),
        axis.ticks = element_line(size = .5),
        panel.border = element_rect(size=0.5, color = "black"),
        aspect.ratio=0.8, 
        panel.grid.minor = element_blank(),
        panel.grid.major = element_blank())


```
