# Supplementary material for: Systematic investigation of the link between enzyme catalysis and cold adaptation
Source: eLife. 2022 Jan 12;11:e72884. doi: 10.7554/eLife.72884 (PMC8754429; doi:10.7554/eLife.72884)
Supplement: Figure 2—source data 1. [file elife-72884-fig2-data1.csv]

ec	organism	measurement_type	value	substrate	comment	literature	is_mutant	TAssay	mutation	pH
1.1.1.1	Equus caballus	TN	-999	more		[285583]	NA
1.1.1.1	Homo sapiens	TN	-999	more	turnover-numbers for the class I isoenzymes with the substrates ethanol, methanol, ethylene glycol, benzyl alcohol, octanol, cyclohexanol and 16-hydroxyhexadecanoic acid	[285568]	NA
1.1.1.1	Equus caballus	TN	-999	more	Km-values of active-site Co(II)substituted enzyme	[285586]	NA
1.1.1.1	Drosophila melanogaster	TN	-999	more	kinetics of ethanol oxidation	[285618]	NA
1.1.1.1	Drosophila simulans	TN	-999	more	kinetics of ethanol oxidation	[285618]	NA
1.1.1.1	Mus musculus	TN	-999	more	kcat for isozymes ADH1, and ADH4 for all retinoid substrates in forward and reverse reaction	[655479]	NA
1.1.1.1	Homo sapiens	TN	-999	more	kcat for isozymes ADH1B1, ADH1B2, and ADH4 for all retinoid substrates in forward and reverse reaction	[655479]	NA
1.1.1.1	Mus musculus	TN	-999	more	effects of tert-butanol, butyramide, valeramide and capronamide on turnover-number of ethanol	[667832]	NA
1.1.1.1	Pyrococcus furiosus	TN	-999	more	kinetic data f&uuml;or wild-type enzyme and chimeric enzyme created by insertion of an RTX domain from the adenylate cyclase of Bordetella pertussis into a loop near the catalytic active site of the thermostable alcohol dehydrogenase D (AdhD) from Pyrococcus furiosus	[743908]	0
1.1.1.1	Picrophilus torridus	TN	0.00086	ethanol		[684620]	NA
1.1.1.1	Sphingomonas sp. A1	TN	0.0019	D-arabitol	at pH 7.9 and 25&deg;C	[745695]	NA	25		7.9
1.1.1.1	Sphingomonas sp. A1	TN	0.0052	D-sorbitol	at pH 7.9 and 25&deg;C	[745695]	NA	25		7.9
1.1.1.1	Sphingomonas sp. A1	TN	0.0052	D-ribonate	at pH 7.9 and 25&deg;C	[745695]	NA	25		7.9
1.1.1.1	Equus caballus	TN	0.018	13-cis-retinal	reduction with NADH	[285648]	NA
1.1.1.1	Equus caballus	TN	0.018	13-cis-retinol	oxidation with NAD+	[285648]	NA
1.1.1.1	Homo sapiens	TN	0.018	all-trans-retinal	pH 7.5, 25&deg;C, isozyme ADH1B1	[654370]	NA	25		7.5
1.1.1.1	Equus caballus	TN	0.021	11-cis-retinal	reduction with NADH	[285648]	NA
1.1.1.1	Sphingomonas sp. A1	TN	0.021	D-talonate	at pH 7.9 and 25&deg;C	[745695]	NA	25		7.9
1.1.1.1	Equus caballus	TN	0.022	all-trans-retinal	oxidation with NAD+	[285648]	NA
1.1.1.1	Equus caballus	TN	0.022	11-cis-retinol	oxidation with NAD+	[285648]	NA
1.1.1.1	Equus caballus	TN	0.023	9-cis-retinal	reduction with NADH	[285648]	NA
1.1.1.1	Equus caballus	TN	0.025	9-cis-retinol	oxidation with NAD+	[285648]	NA
1.1.1.1	Homo sapiens	TN	0.028	all-trans-retinol	pH 7.5, 25&deg;C, isozyme ADH1B1	[654370]	NA	25		7.5
1.1.1.1	Pyrococcus furiosus	TN	0.03	NADP+	45&deg;C, pH 8.8, cosubstrate: 2,3-butanediol, wild-type enzyme	[744545]	0	45		8.8
1.1.1.1	Pyrococcus furiosus	TN	0.03	2,3-Butanediol	45&deg;C, pH 8.8, cosubstrate: NADP+, wild-type enzyme	[744545]	0	45		8.8
1.1.1.1	Sphingomonas sp. A1	TN	0.032	D-xylonate	at pH 7.9 and 25&deg;C	[745695]	NA	25		7.9
1.1.1.1	Homo sapiens	TN	0.038	Octanol	recombinant allozyme Ile308, pH 7.5, 25&deg;C	[655197]	NA	25		7.5
1.1.1.1	Homo sapiens	TN	0.04	Octanol	recombinant allozyme Val308, pH 7.5, 25&deg;C	[655197]	NA	25		7.5
1.1.1.1	Alligator mississippiensis	TN	0.05	methanol		[285656]	NA
1.1.1.1	Equus caballus	TN	0.053	(R)-2-octanol		[285586]	NA
1.1.1.1	Aeropyrum pernix	TN	0.071	4-methoxyphenylacetone	pH 8.0, 60&deg;C	[728012]	NA	60		8.0
1.1.1.1	Equus caballus	TN	0.0713	2-Pentanone		[285586]	NA
1.1.1.1	Aeropyrum pernix	TN	0.072	tert-butyl acetoacetate	pH 8.0, 60&deg;C	[728012]	NA	60		8.0
1.1.1.1	Pyrococcus furiosus	TN	0.073	NADP+	pH 8.8, 45&deg;C, wild-type enzyme	[746361]	0	45		8.8
1.1.1.1	Pyrococcus furiosus	TN	0.073	2,3-Butanediol	pH 8.8, 45&deg;C, wild-type enzyme, cofactor: NAP+	[746361]	0	45		8.8
1.1.1.1	Equus caballus	TN	0.08	3-methyl-1-butanol	mutant enzyme W54L	[285647]	1		W54L
1.1.1.1	Saimiri sciureus	TN	0.0833	ethanol	pyrazole-insensitive enzyme, pH 7.5	[285579]	NA			7.5
1.1.1.1	Saimiri sciureus	TN	0.0833	butanol	pyrazole-insensitive enzyme, pH 7.5	[285579]	NA			7.5
1.1.1.1	Homo sapiens	TN	0.087	retinol	recombinant allozyme Ile308, pH 7.5, 25&deg;C	[655197]	NA	25		7.5
1.1.1.1	Homo sapiens	TN	0.088	3,4-dihydro-retinol	pH 7.5, 25&deg;C, isozyme ADH1B2	[654370]	NA	25		7.5
1.1.1.1	Homo sapiens	TN	0.092	4-hydroxy-retinol	pH 7.5, 25&deg;C, isozyme ADH1B1	[654370]	NA	25		7.5
1.1.1.1	Homo sapiens	TN	0.102	methanol		[285567]	NA
1.1.1.1	Homo sapiens	TN	0.11	retinol	recombinant allozyme Val308, pH 7.5, 25&deg;C	[655197]	NA	25		7.5
1.1.1.1	Saimiri sciureus	TN	0.117	methanol	pyrazole-sensitive enzyme, pH 7.5	[285579]	NA			7.5
1.1.1.1	Equus caballus	TN	0.12	2-butanone		[285586]	NA
1.1.1.1	Alligator mississippiensis	TN	0.15	Octanol		[285656]	NA
1.1.1.1	Alligator mississippiensis	TN	0.167	Cyclohexanol		[285656]	NA
1.1.1.1	Alligator mississippiensis	TN	0.167	Hexanol		[285656]	NA
1.1.1.1	Homo sapiens	TN	0.167	4-oxo-retinal	pH 7.5, 25&deg;C, isozyme ADH1B1	[654370]	NA	25		7.5
1.1.1.1	Homo sapiens	TN	0.167	ethanol	recombinant allozyme Ile308, pH 7.5, 25&deg;C	[655197]	NA	25		7.5
1.1.1.1	Homo sapiens	TN	0.175	ethanol	recombinant allozyme Val308, pH 7.5, 25&deg;C	[655197]	NA	25		7.5
1.1.1.1	Sphingomonas sp. A1	TN	0.18	D-allonate	at pH 7.9 and 25&deg;C	[745695]	NA	25		7.9
1.1.1.1	Homo sapiens	TN	0.183	1-Pentanol		[285566]	NA
1.1.1.1	Sphingomonas sp. A1	TN	0.19	D-altronate	at pH 7.9 and 25&deg;C	[745695]	NA	25		7.9
1.1.1.1	Pyrococcus furiosus	TN	0.2	NADPH	45&deg;C, pH 6.1, cosubstrate: 3-hydroxy-2-butanone, wild-type enzyme	[744545]	0	45		6.1
1.1.1.1	Pyrococcus furiosus	TN	0.2	3-hydroxy-2-butanone	45&deg;C, pH 6.1, cosubstrate: NADPH, wild-type enzyme	[744545]	0	45		6.1
1.1.1.1	Saccharolobus solfataricus	TN	0.21	trans-cinnamaldehyde	mutant enzyme W95L,, in 0.1 M glycine-NaOH buffer (pH 10.5), at 65&deg;C	[697839]	1	65	W95L	10.5
1.1.1.1	Saimiri sciureus	TN	0.217	methanol	pyrazole-sensitive enzyme, pH 10.0	[285579]	NA			10.0
1.1.1.1	Homo sapiens	TN	0.22	3,4-dihydro-retinal	pH 7.5, 25&deg;C, isozyme ADH1B2	[654370]	NA	25		7.5
1.1.1.1	Aeropyrum pernix	TN	0.23	ethanol	pH 8.0, 60&deg;C	[728012]	NA	60		8.0
1.1.1.1	Equus caballus	TN	0.24	p-nitrophenyl octanoate		[285594]	NA
1.1.1.1	Aeropyrum pernix	TN	0.24	2-propanol	pH 8.0, 60&deg;C	[728012]	NA	60		8.0
1.1.1.1	Homo sapiens	TN	0.245	Pentanol		[285571]	NA
1.1.1.1	Homo sapiens	TN	0.25	all-trans-retinol	pH 7.5, 25&deg;C, isozyme ADH1B2	[654370]	NA	25		7.5
1.1.1.1	Saccharolobus solfataricus	TN	0.25	2-propanol	in the presence of 3 mM NAD+, in 0.1 M glycine-NaOH, pH 9.2, at 65&deg;C	[681763]	NA	65		9.2
1.1.1.1	Saccharolobus solfataricus	TN	0.25	2-propanol	native enzyme, at 55&deg;C	[678116]	0	55
1.1.1.1	Aeropyrum pernix	TN	0.26	1-propanol	pH 8.0, 60&deg;C	[728012]	NA	60		8.0
1.1.1.1	Equus caballus	TN	0.27	3-methyl-1-butanol	wild-type enzyme Adh 1	[285647]	0
1.1.1.1	Saimiri sciureus	TN	0.283	Pentanol	pyrazole-sensitive enzyme, pH 7.5	[285579]	NA			7.5
1.1.1.1	Pyrococcus furiosus	TN	0.29	NADP+	pH 8.8, 45&deg;C, mutant enzyme G211S	[746361]	1	45	G211S	8.8
1.1.1.1	Pyrococcus furiosus	TN	0.29	2,3-Butanediol	pH 8.8, 45&deg;C, mutant enzyme G211S, cofactor: NADP+	[746361]	1	45	G211S	8.8
1.1.1.1	Natronomonas pharaonis	TN	0.3	acetaldehyde	40&deg;C, pH 9.0, 50 mM Tris-HCl, 4 M NaCl	[686626]	NA	40		9.0
1.1.1.1	Equus caballus	TN	0.31	butan-2-ol	mutant enzyme W54L	[285647]	1		W54L
1.1.1.1	Saccharolobus solfataricus	TN	0.317	acetone		[285621]	NA
1.1.1.1	Equus caballus	TN	0.33	acetone		[285586]	NA
1.1.1.1	Homo sapiens	TN	0.333	12-Hydroxydodecanoic acid		[285566]	NA
1.1.1.1	Saimiri sciureus	TN	0.333	Pentanol	pyrazole-sensitive enzyme, pH 10.0	[285579]	NA			10.0
1.1.1.1	Saimiri sciureus	TN	0.35	butanol	pyrazole-sensitive enzyme, pH 7.5	[285579]	NA			7.5
1.1.1.1	Mesocricetus auratus	TN	0.35	all-trans retinol	isoenzyme AA-ADH	[285650]	NA
1.1.1.1	Saccharolobus solfataricus	TN	0.35	benzyl alcohol	mutant enzyme W95L, in 0.1 M glycine-NaOH buffer (pH 10.5), at 65&deg;C	[697839]	1	65	W95L	10.5
1.1.1.1	Equus caballus	TN	0.36	3-Pentanone		[285586]	NA
1.1.1.1	Saccharolobus solfataricus	TN	0.36	benzaldehyde	mutant enzyme W95L, in 0.1 M glycine-NaOH buffer (pH 10.5), at 65&deg;C	[697839]	1	65	W95L	10.5
1.1.1.1	Saccharolobus solfataricus	TN	0.36	Butyraldehyde	mutant enzyme W95L, in 0.1 M glycine-NaOH buffer (pH 10.5), at 65&deg;C	[697839]	1	65	W95L	10.5
1.1.1.1	Pyrococcus furiosus	TN	0.36	NADH	45&deg;C, pH 6.1, cosubstrate: 3-hydroxy-2-butanone, wild-type enzyme	[744545]	0	45		6.1
1.1.1.1	Pyrococcus furiosus	TN	0.36	3-hydroxy-2-butanone	45&deg;C, pH 6.1, cosubstrate: NADH, wild-type enzyme	[744545]	0	45		6.1
1.1.1.1	Aeropyrum pernix	TN	0.37	1-Hexanol	pH 8.0, 60&deg;C	[728012]	NA	60		8.0
1.1.1.1	Saccharolobus solfataricus	TN	0.37	4-methoxybenzyl alcohol	wild type enzyme, in 0.1 M glycine-NaOH buffer (pH 10.5), at 65&deg;C	[697839]	0	65		10.5
1.1.1.1	Saccharolobus solfataricus	TN	0.38	NADH	mutant enzyme W95L, in 0.1 M glycine-NaOH buffer (pH 10.5), at 65&deg;C	[697839]	1	65	W95L	10.5
1.1.1.1	Rattus norvegicus	TN	0.383	Cyclohexanol	isoenzyme ADH-2, pH 10.0	[285604]	NA			10.0
1.1.1.1	Homo sapiens	TN	0.4	all-trans-retinol		[285608]	NA
1.1.1.1	Saimiri sciureus	TN	0.4	ethanol	pyrazole-sensitive enzyme, pH 7.5	[285579]	NA			7.5
1.1.1.1	Aeropyrum pernix	TN	0.4	NAD+	pH 8.0, 60&deg;C	[728012]	NA	60		8.0
1.1.1.1	Aeropyrum pernix	TN	0.4	2-decanone	pH 8.0, 60&deg;C	[728012]	NA	60		8.0
1.1.1.1	Natronomonas pharaonis	TN	0.4	ethanol	40&deg;C, pH 9.0, 50 mM Tris-HCl, 4 M NaCl	[686626]	NA	40		9.0
1.1.1.1	Aeropyrum pernix	TN	0.41	NADH	pH 8.0, 60&deg;C	[728012]	NA	60		8.0
1.1.1.1	Aeropyrum pernix	TN	0.41	1-butanol	pH 8.0, 60&deg;C	[728012]	NA	60		8.0
1.1.1.1	Saccharolobus solfataricus	TN	0.42	1-Hexanol	mutant enzyme W95L, in 0.1 M glycine-NaOH buffer (pH 10.5), at 65&deg;C	[697839]	1	65	W95L	10.5
1.1.1.1	Pyrococcus furiosus	TN	0.43	NAD+	pH 8.8, 45&deg;C, mutant enzyme G211InsC	[746361]	1	45	G211I	8.8
1.1.1.1	Pyrococcus furiosus	TN	0.43	2,3-Butanediol	pH 8.8, 45&deg;C, mutant enzyme G211InsC, cofactor: NAD+	[746361]	1	45	G211I	8.8
1.1.1.1	Saimiri sciureus	TN	0.45	butanol	pyrazole-sensitive enzyme and pyrazole-insensitive enzyme, pH 10.0	[285579]	NA			10.0
1.1.1.1	Saimiri sciureus	TN	0.45	ethanol	pyrazole-insensitive enzyme, pH 10.0	[285579]	NA			10.0
1.1.1.1	Mus musculus	TN	0.45	Hexanol	recombinant isozyme ADH1, pH 7.5, 25&deg;C	[655479]	NA	25		7.5
1.1.1.1	Saccharolobus solfataricus	TN	0.45	2-propanol	carboxymethylated enzyme, at 55&deg;C	[678116]	NA	55
1.1.1.1	Aeropyrum pernix	TN	0.45	1-Pentanol	pH 8.0, 60&deg;C	[728012]	NA	60		8.0
1.1.1.1	Alligator mississippiensis	TN	0.467	ethanol		[285656]	NA
1.1.1.1	Homo sapiens	TN	0.467	Vanillyl alcohol		[285571]	NA
1.1.1.1	Aeropyrum pernix	TN	0.48	2-butanol	pH 8.0, 60&deg;C	[728012]	NA	60		8.0
1.1.1.1	Saccharolobus solfataricus	TN	0.5	ethanol	in the presence of 3 mM NAD+, in 0.1 M glycine-NaOH, pH 9.2, at 65&deg;C	[681763]	NA	65		9.2
1.1.1.1	Saccharolobus solfataricus	TN	0.5	ethanol	native enzyme, at 55&deg;C	[678116]	0	55
1.1.1.1	Saccharolobus solfataricus	TN	0.51	1-Heptanol	mutant enzyme W95L, in 0.1 M glycine-NaOH buffer (pH 10.5), at 65&deg;C	[697839]	1	65	W95L	10.5
1.1.1.1	Aeropyrum pernix	TN	0.52	Cyclohexanol	pH 8.0, 60&deg;C	[728012]	NA	60		8.0
1.1.1.1	Saccharolobus solfataricus	TN	0.52	NAD+	mutant enzyme W95L, in 0.1 M glycine-NaOH buffer (pH 10.5), at 65&deg;C	[697839]	1	65	W95L	10.5
1.1.1.1	Pyrococcus furiosus	TN	0.52	NADP+	pH 8.8, 45&deg;C, mutant enzyme G211InsG	[746361]	1	45	G211I	8.8
1.1.1.1	Pyrococcus furiosus	TN	0.52	2,3-Butanediol	pH 8.8, 45&deg;C, mutant enzyme G211InsG, cofactor: NADP+	[746361]	1	45	G211I	8.8
1.1.1.1	Saccharolobus solfataricus	TN	0.53	1-Pentanol	mutant enzyme W95L, in 0.1 M glycine-NaOH buffer (pH 10.5), at 65&deg;C	[697839]	1	65	W95L	10.5
1.1.1.1	Sphingomonas sp. A1	TN	0.53	D-mannonate	at pH 7.9 and 25&deg;C	[745695]	NA	25		7.9
1.1.1.1	Homo sapiens	TN	0.55	all-trans-retinal	pH 7.5, 25&deg;C, isozyme ADH1B2	[654370]	NA	25		7.5
1.1.1.1	Saimiri sciureus	TN	0.567	ethanol	pyrazole-sensitive enzyme	[285579]	NA
1.1.1.1	Equus caballus	TN	0.58	Isopropanol		[285586]	NA
1.1.1.1	Homo sapiens	TN	0.583	Cyclohexanol		[285569]	NA
1.1.1.1	Saccharolobus solfataricus	TN	0.6	4-methoxybenzaldehyde	in 50 mM Tris-HCl (pH 7.5) containing 0.2 mM NADH + H+, at 65&deg;C	[681763]	NA	65		7.5
1.1.1.1	Saccharolobus solfataricus	TN	0.6	4-methoxybenzaldehyde	native enzyme, at 55&deg;C	[678116]	0	55
1.1.1.1	Aeropyrum pernix	TN	0.6	4-methoxybenzyl alcohol	pH 8.0, 60&deg;C	[728012]	NA	60		8.0
1.1.1.1	Aeropyrum pernix	TN	0.6	2-Pentanol	pH 8.0, 60&deg;C	[728012]	NA	60		8.0
1.1.1.1	Saccharolobus solfataricus	TN	0.65	Cyclohexanol	in the presence of 3 mM NAD+, in 0.1 M glycine-NaOH, pH 9.2, at 65&deg;C	[681763]	NA	65		9.2
1.1.1.1	Saccharolobus solfataricus	TN	0.65	Cyclohexanol	native enzyme, at 55&deg;C	[678116]	0	55
1.1.1.1	Sulfolobus acidocaldarius	TN	0.65	2,2-dichloroacetophenone	65&deg;C, pH 5.0	[718681]	NA	65		5.0
1.1.1.1	Homo sapiens	TN	0.667	Pentanol	pH 7.5, anodic enzyme form	[285573]	NA			7.5
1.1.1.1	Homo sapiens	TN	0.683	3-Pyridylcarbinol	pH 7.5, anodic enzyme form	[285573]	NA			7.5
1.1.1.1	Homo sapiens	TN	0.7	ethanol	pH 7.5, anodic enzyme form	[285573]	NA			7.5
1.1.1.1	Homo sapiens	TN	0.7	butanol	pH 7.5, anodic enzyme form	[285573]	NA			7.5
1.1.1.1	Saccharolobus solfataricus	TN	0.7	4-carboxybenzaldehyde	in 50 mM Tris-HCl (pH 7.5) containing 0.2 mM NADH + H+, at 65&deg;C	[681763]	NA	65		7.5
1.1.1.1	Saccharolobus solfataricus	TN	0.7	4-carboxybenzaldehyde	native enzyme, at 55&deg;C	[678116]	0	55
1.1.1.1	Aeropyrum pernix	TN	0.7	2-nonanone	pH 8.0, 60&deg;C	[728012]	NA	60		8.0
1.1.1.1	Homo sapiens	TN	0.717	NAD+	pH 7.5, anodic enzyme form	[285573]	NA			7.5
1.1.1.1	Saccharomyces cerevisiae	TN	0.73	propanal	pH 7.0, 30&deg;C	[739927]	NA	30		7.0
1.1.1.1	Aeropyrum pernix	TN	0.73	2-Heptanone	pH 8.0, 60&deg;C	[728012]	NA	60		8.0
1.1.1.1	Aeropyrum pernix	TN	0.74	2-Octanone	pH 8.0, 60&deg;C	[728012]	NA	60		8.0
1.1.1.1	Homo sapiens	TN	0.75	2-propanol		[285569]	NA
1.1.1.1	Homo sapiens	TN	0.75	ethylene glycol		[285569]	NA
1.1.1.1	Coturnix coturnix	TN	0.75	Cyclohexanol	enzyme form ADH-2	[285615]	NA
1.1.1.1	Aeropyrum pernix	TN	0.77	2-Pentanone	pH 8.0, 60&deg;C	[728012]	NA	60		8.0
1.1.1.1	Equus caballus	TN	0.78	benzyl alcohol		[285597]	NA
1.1.1.1	Saccharolobus solfataricus	TN	0.82	Isobutyraldehyde	mutant enzyme W95L, in 0.1 M glycine-NaOH buffer (pH 10.5), at 65&deg;C	[697839]	1	65	W95L	10.5
1.1.1.1	Rattus norvegicus	TN	0.833	1-butanol	isoenzyme ADH-3, pH 10.0	[285604]	NA			10.0
1.1.1.1	Thermus thermophilus	TN	0.84	NAD+	65&deg;C	[684583]	NA	65
1.1.1.1	Thermus thermophilus	TN	0.84	NAD+	pH 10.5, 65&deg;C	[684583]	NA	65		10.5
1.1.1.1	Saccharolobus solfataricus	TN	0.85	ethanol	carboxymethylated enzyme, at 55&deg;C	[678116]	NA	55
1.1.1.1	Pyrococcus furiosus	TN	0.86	NADP+	pH 8.8, 45&deg;C, mutant enzyme G211InsC	[746361]	1	45	G211I	8.8
1.1.1.1	Pyrococcus furiosus	TN	0.86	2,3-Butanediol	pH 8.8, 45&deg;C, mutant enzyme G211InsC, cofactor: NADP+	[746361]	1	45	G211I	8.8
1.1.1.1	Equus caballus	TN	0.87	(S)-2-pentanol		[285586]	NA
1.1.1.1	Equus caballus	TN	0.9	5beta-Pregnan-21-ol-3,20-dione hemisuccinate		[285597]	NA
1.1.1.1	Homo sapiens	TN	0.9	all-trans-retinol	pH 7.5, 25&deg;C, isozyme ADH4	[654370]	NA	25		7.5
1.1.1.1	Pyrococcus furiosus	TN	0.92	NADP+	pH 8.8, 45&deg;C, mutant enzyme G211C	[746361]	1	45	G211C	8.8
1.1.1.1	Pyrococcus furiosus	TN	0.92	2,3-Butanediol	pH 8.8, 45&deg;C, mutant enzyme G211C, cofactor: NADP+	[746361]	1	45	G211C	8.8
1.1.1.1	Equus caballus	TN	0.94	Butyl alcohol		[285597]	NA
1.1.1.1	Sulfolobus acidocaldarius	TN	0.98	cis-decahydro-1-naphthol	65&deg;C, pH 8.0	[719428]	NA	65		8.0
1.1.1.1	Sphingomonas sp. A1	TN	0.98	D-gluconate	at pH 7.9 and 25&deg;C	[745695]	NA	25		7.9
1.1.1.1	Saccharolobus solfataricus	TN	0.983	Anisaldehyde		[285621]	NA
1.1.1.1	Equus caballus	TN	0.99	hexyl alcohol		[285597]	NA
1.1.1.1	Equus caballus	TN	1	(S)-2-butanol		[285586]	NA
1.1.1.1	Rattus norvegicus	TN	1	ethanol	isoenzyme ADH-3, pH 10.0	[285604]	NA			10.0
1.1.1.1	Rattus norvegicus	TN	1	benzyl alcohol	isoenzyme ADH-3, pH 10.0	[285604]	NA			10.0
1.1.1.1	Rattus norvegicus	TN	1	1-Octanol	isoenzyme ADH-3, pH 10.0	[285604]	NA			10.0
1.1.1.1	Saccharolobus solfataricus	TN	1	(R)-2-butanol	wild type enzyme, in 0.1 M glycine-NaOH buffer (pH 10.5), at 65&deg;C	[697839]	0	65		10.5
1.1.1.1	Geobacillus stearothermophilus	TN	1	NAD+	mutant W49F/W87F/V260A, 30&deg;C, pH not specified in the publication	[736309]	1	30	W49F/W87F/V260A
1.1.1.1	Mycobacterium sp.	TN	1	NAD+	cosubstrate butan-1-ol, pH 7.0, 30&deg;C	[737865]	NA	30		7.0
1.1.1.1	Pyrococcus furiosus	TN	1	NAD+	45&deg;C, pH 8.8, cosubstrate: 2,3-butanediol, wild-type enzyme	[744545]	0	45		8.8
1.1.1.1	Pyrococcus furiosus	TN	1	2,3-Butanediol	45&deg;C, pH 8.8, cosubstrate: NAD+, wild-type enzyme	[744545]	0	45		8.8
1.1.1.1	Equus caballus	TN	1.01	(R)-2-pentanol		[285586]	NA
1.1.1.1	Saccharolobus solfataricus	TN	1.02	Cyclopentanone		[285621]	NA
1.1.1.1	Aeropyrum pernix	TN	1.02	benzyl alcohol	pH 8.0, 60&deg;C	[728012]	NA	60		8.0
1.1.1.1	Mesocricetus auratus	TN	1.03	12-hydroxydodecanoate	isoenzyme TT-ADH	[285650]	NA
1.1.1.1	Aeropyrum pernix	TN	1.08	2-Hexanone	pH 8.0, 60&deg;C	[728012]	NA	60		8.0
1.1.1.1	Alligator mississippiensis	TN	1.1	butanol		[285656]	NA
1.1.1.1	Saccharolobus solfataricus	TN	1.1	4-bromobenzylalcohol	in the presence of 3 mM NAD+, in 0.1 M glycine-NaOH, pH 9.2, at 65&deg;C	[681763]	NA	65		9.2
1.1.1.1	Saccharolobus solfataricus	TN	1.1	4-bromobenzyl alcohol	native enzyme, at 55&deg;C	[678116]	0	55
1.1.1.1	Thermus thermophilus	TN	1.1	(S)-(-)-1-phenylethanol	65&deg;C	[684583]	NA	65
1.1.1.1	Saccharolobus solfataricus	TN	1.1	(R)-2-pentanol	wild type enzyme, in 0.1 M glycine-NaOH buffer (pH 10.5), at 65&deg;C	[697839]	0	65		10.5
1.1.1.1	Thermus thermophilus	TN	1.1	(S)-1-phenylethanol	pH 10.5, 65&deg;C	[684583]	NA	65		10.5
1.1.1.1	Pyrococcus furiosus	TN	1.1	NADH	45&deg;C, pH 6.1, cosubstrate: 3-hydroxy-2-butanone, mutant enzyme K249G/H255R	[744545]	1	45	K249G/H255R	6.1
1.1.1.1	Pyrococcus furiosus	TN	1.1	3-hydroxy-2-butanone	45&deg;C, pH 6.1, cosubstrate: NADH, mutant enzyme K249G/H255R	[744545]	1	45	K249G/H255R	6.1
1.1.1.1	Pyrococcus furiosus	TN	1.1	NAD+	pH 8.8, 45&deg;C, mutant enzyme G211C	[746361]	1	45	G211C	8.8
1.1.1.1	Pyrococcus furiosus	TN	1.1	2,3-Butanediol	pH 8.8, 45&deg;C, mutant enzyme G211C, cofactor: NAD+	[746361]	1	45	G211C	8.8
1.1.1.1	Equus caballus	TN	1.17	Propyl alcohol		[285597]	NA
1.1.1.1	Rattus norvegicus	TN	1.17	1-Pentanol	isoenzyme ADH-3, pH 10.0	[285604]	NA			10.0
1.1.1.1	Saccharolobus solfataricus	TN	1.2	Cyclohexanol	carboxymethylated enzyme, at 55&deg;C	[678116]	NA	55
1.1.1.1	Saccharolobus solfataricus	TN	1.2	1-propanol	in the presence of 3 mM NAD+, in 0.1 M glycine-NaOH, pH 9.2, at 65&deg;C	[681763]	NA	65		9.2
1.1.1.1	Saccharolobus solfataricus	TN	1.2	3-bromobenzylalcohol	in the presence of 3 mM NAD+, in 0.1 M glycine-NaOH, pH 9.2, at 65&deg;C	[681763]	NA	65		9.2
1.1.1.1	Saccharolobus solfataricus	TN	1.2	3-methoxybenzylalcohol	in the presence of 5 mM benzylalcohol, in 0.1 M glycine-NaOH, pH 9.2, at 65&deg;C	[681763]	NA	65		9.2
1.1.1.1	Saccharolobus solfataricus	TN	1.2	1-propanol	native enzyme, at 55&deg;C	[678116]	0	55
1.1.1.1	Saccharolobus solfataricus	TN	1.2	3-bromobenzyl alcohol	native enzyme, at 55&deg;C	[678116]	0	55
1.1.1.1	Saccharolobus solfataricus	TN	1.2	Cyclohexanol	wild type enzyme, at 65&deg;C	[678121]	0	65
1.1.1.1	Saccharolobus solfataricus	TN	1.2	Cyclohexanol	wild type enzyme, in 0.1 M glycine-NaOH buffer (pH 10.5), at 65&deg;C	[697839]	0	65		10.5
1.1.1.1	Saccharolobus solfataricus	TN	1.2	(S)-2-butanol	wild type enzyme, in 0.1 M glycine-NaOH buffer (pH 10.5), at 65&deg;C	[697839]	0	65		10.5
1.1.1.1	Pyrococcus furiosus	TN	1.2	NADPH	45&deg;C, pH 6.1, cosubstrate: 3-hydroxy-2-butanone, mutant enzyme K249G/H255R	[744545]	1	45	K249G/H255R	6.1
1.1.1.1	Pyrococcus furiosus	TN	1.2	3-hydroxy-2-butanone	45&deg;C, pH 6.1, cosubstrate: NADPH, mutant enzyme K249G/H255R	[744545]	1	45	K249G/H255R	6.1
1.1.1.1	Saccharolobus solfataricus	TN	1.22	3-methylbutan-2-one		[285621]	NA
1.1.1.1	Homo sapiens	TN	1.22	3,4-dihydro-retinal	pH 7.5, 25&deg;C, isozyme ADH4	[654370]	NA	25		7.5
1.1.1.1	Aeropyrum pernix	TN	1.22	benzaldehyde	pH 8.0, 60&deg;C	[728012]	NA	60		8.0
1.1.1.1	Equus caballus	TN	1.27	ethanol		[285597]	NA
1.1.1.1	Rattus norvegicus	TN	1.27	12-hydroxydodecanoate	isoenzyme ADH-3, pH 10.0	[285604]	NA			10.0
1.1.1.1	Aeropyrum pernix	TN	1.27	cyclohexanone	pH 8.0, 60&deg;C	[728012]	NA	60		8.0
1.1.1.1	Saccharomyces cerevisiae	TN	1.28	formaldehyde	pH 7.0, 30&deg;C	[739927]	NA	30		7.0
1.1.1.1	Mesocricetus auratus	TN	1.3	all-trans retinol		[285602]	NA
1.1.1.1	Mesocricetus auratus	TN	1.3	all-trans retinol	isoenzyme TT-ADH	[285650]	NA
1.1.1.1	Mesocricetus auratus	TN	1.37	benzyl alcohol		[285602]	NA
1.1.1.1	Saccharolobus solfataricus	TN	1.4	NAD+	in 0.1 M glycine-NaOH, pH 9.2, at 65&deg;C	[681763]	NA	65		9.2
1.1.1.1	Saccharolobus solfataricus	TN	1.4	benzylalcohol	in the presence of 3 mM NAD+, in 0.1 M glycine-NaOH, pH 9.2, at 65&deg;C	[681763]	NA	65		9.2
1.1.1.1	Saccharolobus solfataricus	TN	1.4	3-methoxybenzylalcohol	in the presence of 3 mM NAD+, in 0.1 M glycine-NaOH, pH 9.2, at 65&deg;C	[681763]	NA	65		9.2
1.1.1.1	Saccharolobus solfataricus	TN	1.4	NAD+	native enzyme, at 55&deg;C	[678116]	0	55
1.1.1.1	Saccharolobus solfataricus	TN	1.4	benzyl alcohol	native enzyme, at 55&deg;C	[678116]	0	55
1.1.1.1	Saccharolobus solfataricus	TN	1.4	3-Methoxybenzyl alcohol	native enzyme, at 55&deg;C	[678116]	0	55
1.1.1.1	Geobacillus stearothermophilus	TN	1.4	NAD+	mutant W49F/W167Y/V260A, 30&deg;C, pH not specified in the publication	[736309]	1	30	W49F/W167Y/V260A
1.1.1.1	Sphingomonas sp. A1	TN	1.4	2-dehydro-3-deoxy-D-gluconate	at pH 7.9 and 25&deg;C	[745695]	NA	25		7.9
1.1.1.1	Coturnix coturnix	TN	1.45	12-hydroxydodecanoate	enzyme form ADH-3	[285615]	NA
1.1.1.1	Rattus norvegicus	TN	1.5	Cyclohexanol	isoenzyme ADH-3, pH 10.0	[285604]	NA			10.0
1.1.1.1	Saccharolobus solfataricus	TN	1.5	4-methoxybenzylalcohol	in the presence of 3 mM NAD+, in 0.1 M glycine-NaOH, pH 9.2, at 65&deg;C	[681763]	NA	65		9.2
1.1.1.1	Saccharolobus solfataricus	TN	1.5	4-methoxybenzyl alcohol	native enzyme, at 55&deg;C	[678116]	0	55
1.1.1.1	Saccharolobus solfataricus	TN	1.5	3-Pentanol	wild type enzyme, in 0.1 M glycine-NaOH buffer (pH 10.5), at 65&deg;C	[697839]	0	65		10.5
1.1.1.1	Equus caballus	TN	1.52	(S)-2-octanol		[285586]	NA
1.1.1.1	Equus caballus	TN	1.55	all-trans-retinol	oxidation with NAD+	[285648]	NA
1.1.1.1	Saccharomyces cerevisiae	TN	1.58	furfural	pH 7.0, 30&deg;C	[739927]	NA	30		7.0
1.1.1.1	Thermus thermophilus	TN	1.6	4-methoxybenzyl alcohol	65&deg;C	[684583]	NA	65
1.1.1.1	Saccharolobus solfataricus	TN	1.6	1-Heptanol	wild type enzyme, in 0.1 M glycine-NaOH buffer (pH 10.5), at 65&deg;C	[697839]	0	65		10.5
1.1.1.1	Saccharolobus solfataricus	TN	1.6	2-ethoxyethanol	wild type enzyme, in 0.1 M glycine-NaOH buffer (pH 10.5), at 65&deg;C	[697839]	0	65		10.5
1.1.1.1	Sulfolobus acidocaldarius	TN	1.6	benzil	65&deg;C, pH 5.0	[718681]	NA	65		5.0
1.1.1.1	Thermus thermophilus	TN	1.6	4-methoxybenzyl alcohol	pH 10.5, 65&deg;C	[684583]	NA	65		10.5
1.1.1.1	Rattus norvegicus	TN	1.67	2-Buten-1-ol	isoenzyme ADH-3, pH 10.0	[285604]	NA			10.0
1.1.1.1	Saccharolobus solfataricus	TN	1.68	benzyl alcohol		[285621]	NA
1.1.1.1	Saccharolobus solfataricus	TN	1.7	(R)-2-butanol	mutant enzyme W95L/N249Y, in 0.1 M glycine-NaOH buffer (pH 10.5), at 65&deg;C	[697839]	1	65	W95L/N249Y	10.5
1.1.1.1	Sulfolobus acidocaldarius	TN	1.7	2,2,2-trifluoroacetophenone	65&deg;C, pH 5.0	[718681]	NA	65		5.0
1.1.1.1	Pyrococcus furiosus	TN	1.7	NAD+	pH 8.8, 45&deg;C, mutant enzyme G211InsA	[746361]	1	45	G211I	8.8
1.1.1.1	Pyrococcus furiosus	TN	1.7	2,3-Butanediol	pH 8.8, 45&deg;C, mutant enzyme G211InsA, cofactor: NAD+	[746361]	1	45	G211I	8.8
1.1.1.1	Mesocricetus auratus	TN	1.75	Cyclohexanol	isoenzyme BB-ADH	[285650]	NA
1.1.1.1	Rattus norvegicus	TN	1.75	Cyclohexanol	isoenzyme ADH-1, pH 10.0	[285604]	NA			10.0
1.1.1.1	Saccharolobus solfataricus	TN	1.8	benzaldehyde	carboxymethylated enzyme, at 55&deg;C	[678116]	NA	55
1.1.1.1	Homo sapiens	TN	1.83	tryptophol		[285569]	NA
1.1.1.1	Homo sapiens	TN	1.83	all-trans-retinal	pH 7.5, 25&deg;C, isozyme ADH4	[654370]	NA	25		7.5
1.1.1.1	Coturnix coturnix	TN	1.85	octan-1-ol	enzyme form ADH-3	[285615]	NA
1.1.1.1	Saccharolobus solfataricus	TN	1.88	ethanol		[285621]	NA
1.1.1.1	Mesocricetus auratus	TN	1.9	all-trans retinol	isoenzyme BB-ADH	[285650]	NA
1.1.1.1	Saccharolobus solfataricus	TN	1.9	(R)-2-pentanol	mutant enzyme W95L/N249Y, in 0.1 M glycine-NaOH buffer (pH 10.5), at 65&deg;C	[697839]	1	65	W95L/N249Y	10.5
1.1.1.1	Sulfolobus acidocaldarius	TN	1.9	ethyl benzoylformate	65&deg;C, pH 5.0	[718681]	NA	65		5.0
1.1.1.1	Geobacillus stearothermophilus	TN	1.9	NAD+	mutant V260A, 30&deg;C, pH not specified in the publication	[736309]	1	30	V260A
1.1.1.1	Geobacillus stearothermophilus	TN	1.9	NAD+	mutant Y25A/W49F/W167Y/V260A, 30&deg;C, pH not specified in the publication	[736309]	1	30	Y25A/W49F/W167Y/V260A
1.1.1.1	Mus musculus	TN	1.92	ethanol	recombinant isozyme ADH1, pH 7.5, 25&deg;C	[655479]	NA	25		7.5
1.1.1.1	Saccharolobus solfataricus	TN	1.93	butan-2-one		[285621]	NA
1.1.1.1	Saccharolobus solfataricus	TN	1.97	butan-1-ol		[285621]	NA
1.1.1.1	Pyrobaculum calidifontis	TN	1.98	1,4-Butanediol	pH 10, 60&deg;C	[742472]	NA	60		10
1.1.1.1	Saccharomyces cerevisiae	TN	1.99	Butanal	pH 7.0, 30&deg;C	[739927]	NA	30		7.0
1.1.1.1	Sulfolobus acidocaldarius	TN	2	NADH	pH 5.5, 65&deg;C	[719428]	NA	65		5.5
1.1.1.1	Sulfolobus acidocaldarius	TN	2	NADH	65&deg;C, pH 5.5	[719428]	NA	65		5.5
1.1.1.1	Equus caballus	TN	2	(R)-2-butanol		[285586]	NA
1.1.1.1	Saccharolobus solfataricus	TN	2	NADH	carboxymethylated enzyme, at 55&deg;C	[678116]	NA	55
1.1.1.1	Saccharolobus solfataricus	TN	2	3-bromobenzyl alcohol	carboxymethylated enzyme, at 55&deg;C	[678116]	NA	55
1.1.1.1	Saccharolobus solfataricus	TN	2	1-Hexanol	wild type enzyme, in 0.1 M glycine-NaOH buffer (pH 10.5), at 65&deg;C	[697839]	0	65		10.5
1.1.1.1	Mycobacterium sp.	TN	2	butan-1-ol	cosubstrate NAD+, pH 7.0, 30&deg;C	[737865]	NA	30		7.0
1.1.1.1	Mesocricetus auratus	TN	2.03	Cyclohexanol		[285602]	NA
1.1.1.1	Equus caballus	TN	2.05	3-oxo-5beta-androstan-17beta-ol		[285597]	NA
1.1.1.1	Sulfolobus acidocaldarius	TN	2.1	(S)-alpha-tetralol	pH 8.0, 65&deg;C	[719428]	NA	65		8.0
1.1.1.1	Saccharolobus solfataricus	TN	2.1	trans-cinnamaldehyde	wild type enzyme, in 0.1 M glycine-NaOH buffer (pH 10.5), at 65&deg;C	[697839]	0	65		10.5
1.1.1.1	Sulfolobus acidocaldarius	TN	2.1	(S)-alpha-tetralol	65&deg;C, pH 8.0	[719428]	NA	65		8.0
1.1.1.1	Pyrococcus furiosus	TN	2.1	NADP+	pH 8.8, 45&deg;C, mutant enzyme G211InsA	[746361]	1	45	G211I	8.8
1.1.1.1	Pyrococcus furiosus	TN	2.1	2,3-Butanediol	pH 8.8, 45&deg;C, mutant enzyme G211InsA, cofactor: NADP+	[746361]	1	45	G211I	8.8
1.1.1.1	Pyrococcus furiosus	TN	2.1	NADP+	pH 8.8, 45&deg;C, mutant enzyme G211InsS	[746361]	1	45	G211I	8.8
1.1.1.1	Pyrococcus furiosus	TN	2.1	2,3-Butanediol	pH 8.8, 45&deg;C, mutant enzyme G211InsS, cofactor: NADP+	[746361]	1	45	G211I	8.8
1.1.1.1	Homo sapiens	TN	2.17	(S)-2-butanol		[285608]	NA
1.1.1.1	Saccharolobus solfataricus	TN	2.17	3-methylcyclohexanone		[285621]	NA
1.1.1.1	Mesocricetus auratus	TN	2.2	12-hydroxydodecanoate	isoenzyme BB-ADH	[285650]	NA
1.1.1.1	Saccharolobus solfataricus	TN	2.2	1-propanol	carboxymethylated enzyme, at 55&deg;C	[678116]	NA	55
1.1.1.1	Equus caballus	TN	2.26	3-Pentanol		[285586]	NA
1.1.1.1	Rattus norvegicus	TN	2.33	1-Octanol	isoenzyme ADH-2, pH 10.0	[285604]	NA			10.0
1.1.1.1	Mesocricetus auratus	TN	2.35	n-Hexanol	isoenzyme BB-ADH	[285650]	NA
1.1.1.1	Sulfolobus acidocaldarius	TN	2.35	ethyl benzoylformate	65&deg;C, pH 5.5	[719428]	NA	65		5.5
1.1.1.1	Mesocricetus auratus	TN	2.4	Cyclohexanol	isoenzyme AA-ADH	[285650]	NA
1.1.1.1	Mesocricetus auratus	TN	2.43	12-hydroxydodecanoate		[285602]	NA
1.1.1.1	Equus caballus	TN	2.5	all-trans-retinal	reduction with NADH	[285648]	NA
1.1.1.1	Homo sapiens	TN	2.5	ethanol	per active site	[285567]	NA
1.1.1.1	Citrobacter sp. S-77	TN	2.5	acetaldehyde	pH 7.0, 30&deg;C	[742936]	NA	30		7.0
1.1.1.1	Homo sapiens	TN	2.5	3,4-dihydro-retinol	pH 7.5, 25&deg;C, isozyme ADH4	[654370]	NA	25		7.5
1.1.1.1	Saccharolobus solfataricus	TN	2.5	1-propanol	wild type enzyme, in 0.1 M glycine-NaOH buffer (pH 10.5), at 65&deg;C	[697839]	0	65		10.5
1.1.1.1	Saccharolobus solfataricus	TN	2.5	1-Pentanol	wild type enzyme, in 0.1 M glycine-NaOH buffer (pH 10.5), at 65&deg;C	[697839]	0	65		10.5
1.1.1.1	Geobacillus stearothermophilus	TN	2.5	NAD+	mutant Y25A/W49F/W167Y, 30&deg;C, pH not specified in the publication	[736309]	1	30	Y25A/W49F/W167Y
1.1.1.1	Geobacillus stearothermophilus	TN	2.5	NAD+	mutant Y25A/W49F/W87F/V260A, 30&deg;C, pH not specified in the publication	[736309]	1	30	Y25A/W49F/W87F/V260A
1.1.1.1	Coturnix coturnix	TN	2.52	benzyl alcohol	enzyme form ADH-3	[285615]	NA
1.1.1.1	Mesocricetus auratus	TN	2.58	n-butanol	isoenzymee BB-ADH	[285650]	NA
1.1.1.1	Saccharolobus solfataricus	TN	2.6	1-propanol	wild type enzyme, at 65&deg;C	[678121]	0	65
1.1.1.1	Saccharolobus solfataricus	TN	2.6	(S)-2-pentanol	wild type enzyme, in 0.1 M glycine-NaOH buffer (pH 10.5), at 65&deg;C	[697839]	0	65		10.5
1.1.1.1	Pyrococcus furiosus	TN	2.6	NAD+	pH 8.8, 45&deg;C, wild-type enzyme	[746361]	0	45		8.8
1.1.1.1	Pyrococcus furiosus	TN	2.6	2,3-Butanediol	pH 8.8, 45&deg;C, wild-type enzyme, cofactor: NAD+	[746361]	0	45		8.8
1.1.1.1	Mesocricetus auratus	TN	2.63	methylcrotonyl alcohol	isoenzyme BB-ADH	[285650]	NA
1.1.1.1	Mesocricetus auratus	TN	2.77	12-hydroxydodecanoate	isoenzyme AA-ADH	[285650]	NA
1.1.1.1	Mesocricetus auratus	TN	2.8	n-Hexanol	isoenzyme AA-ADH	[285650]	NA
1.1.1.1	Homo sapiens	TN	2.83	1-Octanol		[285566]	NA
1.1.1.1	Homo sapiens	TN	2.83	2-deoxy-D-ribose		[285569]	NA
1.1.1.1	Mesocricetus auratus	TN	2.83	ethanol	isoenzyme AA-ADH	[285650]	NA
1.1.1.1	Homo sapiens	TN	2.83	4-hydroxy-retinol	pH 7.5, 25&deg;C, isozyme ADH1B2	[654370]	NA	25		7.5
1.1.1.1	Saccharolobus solfataricus	TN	2.9	4-methoxybenzyl alcohol	wild type enzyme, in 0.1 M glycine-NaOH buffer (pH 10.5), at 65&deg;C	[697839]	0	65		10.5
1.1.1.1	Saccharolobus solfataricus	TN	2.92	pentan-3-ol		[285621]	NA
1.1.1.1	Coturnix coturnix	TN	2.92	pentan-1-ol	enzyme form ADH-3	[285615]	NA
1.1.1.1	Homo sapiens	TN	2.95	12-hydroxydodecanoate		[285608]	NA
1.1.1.1	Mesocricetus auratus	TN	3	methylcrotonyl alcohol	isoenzyme AA-ADH	[285650]	NA
1.1.1.1	Geobacillus stearothermophilus	TN	3	NAD+	mutant W49F/W87F, 30&deg;C, pH not specified in the publication	[736309]	1	30	W49F/W87F
1.1.1.1	Mesocricetus auratus	TN	3.03	1-Hexanol		[285602]	NA
1.1.1.1	Homo sapiens	TN	3.03	12-hydroxydodecanoate		[285571]	NA
1.1.1.1	Saccharolobus solfataricus	TN	3.1	methanol		[285621]	NA
1.1.1.1	Thermus thermophilus	TN	3.1	4-methoxybenzaldehyde	pH 6.0, 65&deg;C	[684583]	NA	65		6.0
1.1.1.1	Thermus thermophilus	TN	3.1	3-Methoxybenzaldehyde	65&deg;C	[684583]	NA	65
1.1.1.1	Saccharolobus solfataricus	TN	3.1	ethanol	wild type enzyme, in 0.1 M glycine-NaOH buffer (pH 10.5), at 65&deg;C	[697839]	0	65		10.5
1.1.1.1	Saccharolobus solfataricus	TN	3.1	1-butanol	wild type enzyme, in 0.1 M glycine-NaOH buffer (pH 10.5), at 65&deg;C	[697839]	0	65		10.5
1.1.1.1	Sulfolobus acidocaldarius	TN	3.1	1-phenyl-1,2-propanedione	65&deg;C, pH 5.5	[719428]	NA	65		5.5
1.1.1.1	Scyliorhinus canicula	TN	3.17	Octanol	pH and temperature not specified in the publication	[722012]	NA
1.1.1.1	Citrobacter sp. S-77	TN	3.2	ethanol	pH 7.0, 30&deg;C	[742936]	NA	30		7.0
1.1.1.1	Sulfolobus acidocaldarius	TN	3.2	2',3',4',5',6'-pentafluoroacetophenone	65&deg;C, pH 5.0	[718681]	NA	65		5.0
1.1.1.1	Saccharolobus solfataricus	TN	3.3	4-methoxybenzaldehyde	wild type enzyme, at 65&deg;C	[678121]	0	65
1.1.1.1	Saccharolobus solfataricus	TN	3.3	4-methoxybenzyl alcohol	wild type enzyme, at 65&deg;C	[678121]	0	65
1.1.1.1	Homo sapiens	TN	3.33	octanal		[285571]	NA
1.1.1.1	Mesocricetus auratus	TN	3.33	n-butanol	isoenzyme AA-ADH	[285650]	NA
1.1.1.1	Saimiri sciureus	TN	3.33	acetaldehyde	pyrazole-insensitive enzyme, pH 7.0	[285579]	NA			7.0
1.1.1.1	Mesocricetus auratus	TN	3.38	ethanol	isoenzyme BB-ADH	[285650]	NA
1.1.1.1	Saccharolobus solfataricus	TN	3.4	NAD+	wild type enzyme, at 65&deg;C, in the presence of benzyl alcohol	[678121]	0	65
1.1.1.1	Saccharolobus solfataricus	TN	3.4	NAD+	wild type enzyme, in 0.1 M glycine-NaOH buffer (pH 10.5), at 65&deg;C	[697839]	0	65		10.5
1.1.1.1	Geobacillus stearothermophilus	TN	3.4	NAD+	mutant W49F/W167Y, 30&deg;C, pH not specified in the publication	[736309]	1	30	W49F/W167Y
1.1.1.1	Saccharolobus solfataricus	TN	3.5	4-bromobenzyl alcohol	carboxymethylated enzyme, at 55&deg;C	[678116]	NA	55
1.1.1.1	Saccharolobus solfataricus	TN	3.5	benzaldehyde	in 50 mM Tris-HCl (pH 7.5) containing 0.2 mM NADH + H+, at 65&deg;C	[681763]	NA	65		7.5
1.1.1.1	Saccharolobus solfataricus	TN	3.5	benzaldehyde	native enzyme, at 55&deg;C	[678116]	0	55
1.1.1.1	Rattus norvegicus	TN	3.53	1-Pentanol	isoenzyme ADH-2, pH 10.0	[285604]	NA			10.0
1.1.1.1	Saccharolobus solfataricus	TN	3.55	butan-2-ol		[285621]	NA
1.1.1.1	Coturnix coturnix	TN	3.55	Cyclohexanol	enzyme form ADH-3	[285615]	NA
1.1.1.1	Saccharolobus solfataricus	TN	3.6	benzyl alcohol	wild type enzyme, at 65&deg;C	[678121]	0	65
1.1.1.1	Saccharolobus solfataricus	TN	3.6	benzyl alcohol	wild type enzyme, in 0.1 M glycine-NaOH buffer (pH 10.5), at 65&deg;C	[697839]	0	65		10.5
1.1.1.1	Sulfolobus acidocaldarius	TN	3.7	NAD+	pH 8.0, 65&deg;C	[719428]	NA	65		8.0
1.1.1.1	Sulfolobus acidocaldarius	TN	3.7	NAD+	65&deg;C, pH 8.0	[719428]	NA	65		8.0
1.1.1.1	Sulfolobus acidocaldarius	TN	3.8	3-methylcyclohexanone	65&deg;C, pH 5.5	[719428]	NA	65		5.5
1.1.1.1	Moraxella sp.	TN	3.8	benzyl alcohol	mutant A25Y, pH 7.0, 30&deg;C	[736412]	1	30	A25Y	7.0
1.1.1.1	Saccharolobus solfataricus	TN	3.82	pentan2-ol		[285621]	NA
1.1.1.1	Homo sapiens	TN	3.83	ethanol	isoenzyme gamma1,gamma1	[285568]	NA
1.1.1.1	Rattus norvegicus	TN	3.83	12-hydroxydodecanoate	isoenzyme ADH-12, pH 10.0	[285604]	NA			10.0
1.1.1.1	Mus musculus	TN	3.83	Hexanol	recombinant isozyme ADH1, pH 10.5, 25&deg;C	[655479]	NA	25		10.5
1.1.1.1	Carboxydothermus hydrogenoformans	TN	3.97	ethyl pyruvate	pH 6.5, 50&deg;C, recombinant enzyme	[721911]	NA	50		6.5
1.1.1.1	Homo sapiens	TN	4	12-hydroxydodecanoate		[285569]	NA
1.1.1.1	Homo sapiens	TN	4	ethanol	isoenzyme alpha,gamma1	[285568]	NA
1.1.1.1	Pyrococcus furiosus	TN	4	NAD+	pH 8.8, 45&deg;C, mutant enzyme G211S	[746361]	1	45	G211S	8.8
1.1.1.1	Pyrococcus furiosus	TN	4	2,3-Butanediol	pH 8.8, 45&deg;C, mutant enzyme G211S, cofactor: NAD+	[746361]	1	45	G211S	8.8
1.1.1.1	Saccharolobus solfataricus	TN	4.03	propan-1-ol		[285621]	NA
1.1.1.1	Mesocricetus auratus	TN	4.08	n-Hexanol	isoenzyme TT-ADH	[285650]	NA
1.1.1.1	Saccharolobus solfataricus	TN	4.1	ethanol	mutant enzyme W95L/N249Y, in 0.1 M glycine-NaOH buffer (pH 10.5), at 65&deg;C	[697839]	1	65	W95L/N249Y	10.5
1.1.1.1	Homo sapiens	TN	4.33	Octanol	isoenzyme alpha,gamma1	[285568]	NA
1.1.1.1	Sulfolobus acidocaldarius	TN	4.4	cycloheptanol	pH 8.0, 65&deg;C	[719428]	NA	65		8.0
1.1.1.1	Sulfolobus acidocaldarius	TN	4.4	cycloheptanol	65&deg;C, pH 8.0	[719428]	NA	65		8.0
1.1.1.1	Mus musculus	TN	4.42	ethanol	recombinant isozyme ADH1, pH 10.5, 25&deg;C	[655479]	NA	25		10.5
1.1.1.1	Pseudomonas aeruginosa	TN	4.5	ethylene glycol		[657302]	NA
1.1.1.1	Saccharolobus solfataricus	TN	4.5	NADH	in 50 mM Tris-HCl (pH 7.5) containing 0.25 mM benzaldehyde, at 65&deg;C	[681763]	NA	65		7.5
1.1.1.1	Saccharolobus solfataricus	TN	4.5	NADH	native enzyme, at 55&deg;C	[678116]	0	55
1.1.1.1	Kluyveromyces marxianus	TN	4.5	ethanol	pH 7.0, temperature not specified in the publication	[735841]	NA			7.0
1.1.1.1	Saccharolobus solfataricus	TN	4.6	4-nitrobenzaldehyde	in 50 mM Tris-HCl (pH 7.5) containing 0.2 mM NADH + H+, at 65&deg;C	[681763]	NA	65		7.5
1.1.1.1	Saccharolobus solfataricus	TN	4.6	4-nitrobenzaldehyde	native enzyme, at 55&deg;C	[678116]	0	55
1.1.1.1	Coturnix coturnix	TN	4.67	NAD+	enzyme form ADH-2	[285615]	NA
1.1.1.1	Homo sapiens	TN	4.67	benzyl alcohol	isoenzyme alpha,gamma1	[285568]	NA
1.1.1.1	Pyrococcus furiosus	TN	4.7	NADP+	45&deg;C, pH 8.8, cosubstrate: 2,3-butanediol, mutant enzyme K249G/H255R	[744545]	1	45	K249G/H255R	8.8
1.1.1.1	Pyrococcus furiosus	TN	4.7	2,3-Butanediol	45&deg;C, pH 8.8, cosubstrate: NADP+, mutant enzyme K249G/H255R	[744545]	1	45	K249G/H255R	8.8
1.1.1.1	Mesocricetus auratus	TN	4.75	2-butanol		[285602]	NA
1.1.1.1	Saccharolobus solfataricus	TN	4.8	(S)-2-butanol	mutant enzyme W95L/N249Y, in 0.1 M glycine-NaOH buffer (pH 10.5), at 65&deg;C	[697839]	1	65	W95L/N249Y	10.5
1.1.1.1	Coturnix coturnix	TN	4.92	ethanol	enzyme form ADH-2	[285615]	NA
1.1.1.1	Geobacillus stearothermophilus	TN	5.1	NAD+	mutant Y25A, 30&deg;C, pH not specified in the publication	[736309]	1	30	Y25A
1.1.1.1	Sulfolobus acidocaldarius	TN	5.3	1-phenyl-1,2-propanedione	65&deg;C, pH 5.0	[718681]	NA	65		5.0
1.1.1.1	Natronomonas pharaonis	TN	5.4	acetaldehyde	70&deg;C, pH 9.0, 50 mM Tris-HCl, 4 M NaCl	[686626]	NA	70		9.0
1.1.1.1	Geobacillus stearothermophilus	TN	5.5	benzyl alcohol	mutant W87A, pH 7.0, 30&deg;C	[736412]	1	30	W87A	7.0
1.1.1.1	Equus caballus	TN	5.8	propan-2-ol	mutant enzyme W54L	[285647]	1		W54L
1.1.1.1	Rattus norvegicus	TN	5.83	2-Buten-1-ol	isoenzyme ADH-2, pH 10.0	[285604]	NA			10.0
1.1.1.1	Equus caballus	TN	5.9	cyclohexanone		[285597]	NA
1.1.1.1	Homo sapiens	TN	6.17	16-hydroxyhexadecanoate		[285569]	NA
1.1.1.1	Coturnix coturnix	TN	6.18	NAD+	enzyme form ADH-3	[285615]	NA
1.1.1.1	Sulfolobus acidocaldarius	TN	6.2	1-Indanol	65&deg;C, pH 10.5	[718681]	NA	65		10.5
1.1.1.1	Sulfolobus acidocaldarius	TN	6.2	methyl benzoylformate	65&deg;C, pH 5.5	[719428]	NA	65		5.5
1.1.1.1	Geobacillus stearothermophilus	TN	6.3	NAD+	mutant Y25A/W49F/W87F, 30&deg;C, pH not specified in the publication	[736309]	1	30	Y25A/W49F/W87F
1.1.1.1	Pyrococcus furiosus	TN	6.5	NAD+	pH 8.8, 45&deg;C, mutant enzyme G211InsG	[746361]	1	45	G211I	8.8
1.1.1.1	Pyrococcus furiosus	TN	6.5	2,3-Butanediol	pH 8.8, 45&deg;C, mutant enzyme G211InsG, cofactor: NAD+	[746361]	1	45	G211I	8.8
1.1.1.1	Coturnix coturnix	TN	6.63	ethanol	enzyme form ADH-3	[285615]	NA
1.1.1.1	Equus caballus	TN	6.7	4-Methyl-1-pentanol	wild-type enzyme Adh 1	[285647]	0
1.1.1.1	Saccharolobus solfataricus	TN	6.7	(S)-2-pentanol	mutant enzyme W95L/N249Y, in 0.1 M glycine-NaOH buffer (pH 10.5), at 65&deg;C	[697839]	1	65	W95L/N249Y	10.5
1.1.1.1	Pyrococcus furiosus	TN	6.7	NAD+	pH 8.8, 45&deg;C, mutant enzyme G211InsS	[746361]	1	45	G211I	8.8
1.1.1.1	Pyrococcus furiosus	TN	6.7	2,3-Butanediol	pH 8.8, 45&deg;C, mutant enzyme G211InsS, cofactor: NAD+	[746361]	1	45	G211I	8.8
1.1.1.1	Moraxella sp.	TN	6.9	benzyl alcohol	wild-type, pH 7.0, 30&deg;C	[736412]	0	30		7.0
1.1.1.1	Saccharolobus solfataricus	TN	6.92	propan-2-ol		[285621]	NA
1.1.1.1	Sulfolobus acidocaldarius	TN	7	cycloheptanol	65&deg;C, pH 10.5	[718681]	NA	65		10.5
1.1.1.1	Sulfolobus acidocaldarius	TN	7.1	(R)-1-indanol	pH 8.0, 65&deg;C	[719428]	NA	65		8.0
1.1.1.1	Sulfolobus acidocaldarius	TN	7.1	(R)-1-indanol	65&deg;C, pH 8.0	[719428]	NA	65		8.0
1.1.1.1	Mesocricetus auratus	TN	7.18	n-butanol	isoenzyme TT-ADH	[285650]	NA
1.1.1.1	Coturnix coturnix	TN	7.22	butan-1-ol	enzyme form ADH-3	[285615]	NA
1.1.1.1	Homo sapiens	TN	7.33	Octanol		[285571]	NA
1.1.1.1	Mesocricetus auratus	TN	7.5	1-butanol		[285602]	NA
1.1.1.1	Homo sapiens	TN	7.5	3-Phenyl-1-propanol		[285569]	NA
1.1.1.1	Thermus thermophilus	TN	7.7	alpha-tetralone	65&deg;C	[684583]	NA	65
1.1.1.1	Thermus thermophilus	TN	7.7	alpha-tetralone	pH 10.5, 65&deg;C	[684583]	NA	65		10.5
1.1.1.1	Saccharolobus solfataricus	TN	7.72	3-methyl-cyclohexanol		[285621]	NA
1.1.1.1	Mesocricetus auratus	TN	7.75	NAD+	oxidation of ethanol	[285602]	NA
1.1.1.1	Homo sapiens	TN	7.83	ethanol		[285569]	NA
1.1.1.1	Homo sapiens	TN	7.83	4-oxo-retinal	pH 7.5, 25&deg;C, isozyme ADH1B2	[654370]	NA	25		7.5
1.1.1.1	Mesocricetus auratus	TN	8	ethanol		[285602]	NA
1.1.1.1	Homo sapiens	TN	8	Pentanol		[285569]	NA
1.1.1.1	Geobacillus stearothermophilus	TN	8	NAD+	wild-type, 30&deg;C, pH not specified in the publication	[736309]	0	30
1.1.1.1	Natronomonas pharaonis	TN	8.2	ethanol	70&deg;C, pH 9.0, 50 mM Tris-HCl, 4 M NaCl	[686626]	NA	70		9.0
1.1.1.1	Thermus thermophilus	TN	8.3	1-Indanone	65&deg;C	[684583]	NA	65
1.1.1.1	Thermus thermophilus	TN	8.3	1-Indanone	pH 10.5, 65&deg;C	[684583]	NA	65		10.5
1.1.1.1	Homo sapiens	TN	8.33	Octanol		[285569]	NA
1.1.1.1	Mesocricetus auratus	TN	8.5	Cyclohexanol	isoenzyme TT-ADH	[285650]	NA
1.1.1.1	Mesocricetus auratus	TN	8.58	methylcrotonyl alcohol	isoenzyme TT-ADH	[285650]	NA
1.1.1.1	Homo sapiens	TN	8.67	Vanillyl alcohol		[285569]	NA
1.1.1.1	Coturnix coturnix	TN	8.88	NADH	enzyme form ADH-3	[285615]	NA
1.1.1.1	Homo sapiens	TN	9.17	benzyl alcohol		[285569]	NA
1.1.1.1	Sulfolobus acidocaldarius	TN	9.2	methyl o-chlorobenzoylformate	pH 5.5, 65&deg;C	[719428]	NA	65		5.5
1.1.1.1	Sulfolobus acidocaldarius	TN	9.2	methyl o-chlorobenzoylformate	65&deg;C, pH 5.5	[719428]	NA	65		5.5
1.1.1.1	Mesocricetus auratus	TN	9.58	ethanol	isoenzyme TT-ADH	[285650]	NA
1.1.1.1	Sulfolobus acidocaldarius	TN	9.6	tetralin-1-ol	65&deg;C, pH 10.5	[718681]	NA	65		10.5
1.1.1.1	Sulfolobus acidocaldarius	TN	10	2,2,2-trifluoroacetophenone	65&deg;C, pH 5.5	[719428]	NA	65		5.5
1.1.1.1	Homo sapiens	TN	10.2	ethanol	pH 10.0, anodic enzyme form	[285573]	NA			10.0
1.1.1.1	Saccharolobus solfataricus	TN	10.3	NADH	wild type enzyme, at 65&deg;C, in the presence of benzaldehyde	[678121]	0	65
1.1.1.1	Saccharolobus solfataricus	TN	10.3	NADH	wild type enzyme, in 0.1 M glycine-NaOH buffer (pH 10.5), at 65&deg;C	[697839]	0	65		10.5
1.1.1.1	Thermococcus kodakarensis	TN	10.4	NAD+	cosubstrate 1-phenylethanol, pH 9.0, 70&deg;C	[735486]	NA	70		9.0
1.1.1.1	Thermococcus kodakarensis	TN	10.5	NADP+	cosubstrate 1-phenylethanol, pH 9.0, 70&deg;C	[735486]	NA	70		9.0
1.1.1.1	Saccharolobus solfataricus	TN	11.3	benzaldehyde	wild type enzyme, at 65&deg;C	[678121]	0	65
1.1.1.1	Saccharolobus solfataricus	TN	11.3	benzaldehyde	wild type enzyme, in 0.1 M glycine-NaOH buffer (pH 10.5), at 65&deg;C	[697839]	0	65		10.5
1.1.1.1	Equus caballus	TN	11.9	butan-2-ol	wild-type enzyme Adh 1	[285647]	0
1.1.1.1	Saccharolobus solfataricus	TN	11.9	1-Heptanol	mutant enzyme W95L/N249Y, in 0.1 M glycine-NaOH buffer (pH 10.5), at 65&deg;C	[697839]	1	65	W95L/N249Y	10.5
1.1.1.1	Saccharolobus solfataricus	TN	12.4	Cyclohexanol	mutant enzyme W95L/N249Y, in 0.1 M glycine-NaOH buffer (pH 10.5), at 65&deg;C	[697839]	1	65	W95L/N249Y	10.5
1.1.1.1	Saccharolobus solfataricus	TN	13.1	benzaldehyde	mutant enzyme W95L/N249Y, in 0.1 M glycine-NaOH buffer (pH 10.5), at 65&deg;C	[697839]	1	65	W95L/N249Y	10.5
1.1.1.1	Saccharolobus solfataricus	TN	13.3	1-Hexanol	mutant enzyme W95L/N249Y, in 0.1 M glycine-NaOH buffer (pH 10.5), at 65&deg;C	[697839]	1	65	W95L/N249Y	10.5
1.1.1.1	Sulfolobus acidocaldarius	TN	13.5	(R)-alpha-tetralol	pH 8.0, 65&deg;C	[719428]	NA	65		8.0
1.1.1.1	Sulfolobus acidocaldarius	TN	13.5	(R)-alpha-tetralol	65&deg;C, pH 8.0	[719428]	NA	65		8.0
1.1.1.1	Sulfolobus acidocaldarius	TN	13.7	(S)-1-indanol	pH 8.0, 65&deg;C	[719428]	NA	65		8.0
1.1.1.1	Sulfolobus acidocaldarius	TN	13.7	(S)-1-indanol	65&deg;C, pH 8.0	[719428]	NA	65		8.0
1.1.1.1	Thermococcus kodakarensis	TN	13.7	acetoin	pH 6.0, 70&deg;C	[735486]	NA	70		6.0
1.1.1.1	Geobacillus stearothermophilus	TN	14	benzyl alcohol	mutant Y25A, pH 7.0, 30&deg;C	[736412]	1	30	Y25A	7.0
1.1.1.1	Saccharolobus solfataricus	TN	14.5	benzyl alcohol	carboxymethylated enzyme, at 55&deg;C	[678116]	NA	55
1.1.1.1	Pyrococcus furiosus	TN	15	NAD+	45&deg;C, pH 8.8, cosubstrate: 2,3-butanediol, mutant enzyme K249G/H255R	[744545]	1	45	K249G/H255R	8.8
1.1.1.1	Pyrococcus furiosus	TN	15	2,3-Butanediol	45&deg;C, pH 8.8, cosubstrate: NAD+, mutant enzyme K249G/H255R	[744545]	1	45	K249G/H255R	8.8
1.1.1.1	Saccharolobus solfataricus	TN	15.1	1-butanol	mutant enzyme W95L/N249Y, in 0.1 M glycine-NaOH buffer (pH 10.5), at 65&deg;C	[697839]	1	65	W95L/N249Y	10.5
1.1.1.1	Thermococcus kodakarensis	TN	15.6	NADH	cosubstrate acetoin, pH 6.0, 70&deg;C	[735486]	NA	70		6.0
1.1.1.1	Saccharolobus solfataricus	TN	15.7	1-propanol	mutant enzyme W95L/N249Y, in 0.1 M glycine-NaOH buffer (pH 10.5), at 65&deg;C	[697839]	1	65	W95L/N249Y	10.5
1.1.1.1	Saccharolobus solfataricus	TN	15.9	Cyclohexanol	mutant enzyme N249Y, at 65&deg;C	[678121]	1	65	N249Y
1.1.1.1	Homo sapiens	TN	16	Pentanol		[285608]	NA
1.1.1.1	Saccharolobus solfataricus	TN	16	3-Methoxybenzyl alcohol	carboxymethylated enzyme, at 55&deg;C	[678116]	NA	55
1.1.1.1	Saccharolobus solfataricus	TN	16.3	1-Pentanol	mutant enzyme W95L/N249Y, in 0.1 M glycine-NaOH buffer (pH 10.5), at 65&deg;C	[697839]	1	65	W95L/N249Y	10.5
1.1.1.1	Saccharolobus solfataricus	TN	16.6	1-propanol	mutant enzyme N249Y, at 65&deg;C	[678121]	1	65	N249Y
1.1.1.1	Sulfolobus acidocaldarius	TN	16.6	isoborneol	65&deg;C, pH 10.5	[718681]	NA	65		10.5
1.1.1.1	Saimiri sciureus	TN	16.7	acetaldehyde	pyrazole-sensitive enzyme, pH 7.0	[285579]	NA			7.0
1.1.1.1	Saccharolobus solfataricus	TN	16.8	4-methoxybenzyl alcohol	mutant enzyme W95L/N249Y, in 0.1 M glycine-NaOH buffer (pH 10.5), at 65&deg;C	[697839]	1	65	W95L/N249Y	10.5
1.1.1.1	Coturnix coturnix	TN	17	octanal	enzyme form ADH-3	[285615]	NA
1.1.1.1	Thermus thermophilus	TN	17.1	1-phenyl-1,2-propanedione	65&deg;C	[684583]	NA	65
1.1.1.1	Thermus thermophilus	TN	17.1	1-phenyl-1,2-propandione	pH 10.5, 65&deg;C	[684583]	NA	65		10.5
1.1.1.1	Homo sapiens	TN	17.2	Propanol		[285608]	NA
1.1.1.1	Thermococcus kodakarensis	TN	17.3	NADH	cosubstrate acetoin, pH 6.0, 70&deg;C	[735486]	NA	70		6.0
1.1.1.1	Saccharolobus solfataricus	TN	18.1	Isobutyraldehyde	mutant enzyme W95L/N249Y, in 0.1 M glycine-NaOH buffer (pH 10.5), at 65&deg;C	[697839]	1	65	W95L/N249Y	10.5
1.1.1.1	Equus caballus	TN	18.4	Pentanol	mutant enzyme W54L	[285647]	1		W54L
1.1.1.1	Saccharolobus solfataricus	TN	18.5	NAD+	carboxymethylated enzyme, at 55&deg;C	[678116]	NA	55
1.1.1.1	Equus caballus	TN	18.6	4-Methyl-1-pentanol	mutant enzyme W54L	[285647]	1		W54L
1.1.1.1	Saccharomyces cerevisiae	TN	18.65	glycolaldehyde	pH 7.0, 30&deg;C	[739927]	NA	30		7.0
1.1.1.1	Saccharolobus solfataricus	TN	18.9	trans-cinnamaldehyde	mutant enzyme W95L/N249Y, in 0.1 M glycine-NaOH buffer (pH 10.5), at 65&deg;C	[697839]	1	65	W95L/N249Y	10.5
1.1.1.1	Sulfolobus acidocaldarius	TN	19.3	NAD+	65&deg;C, pH 10.5	[718681]	NA	65		10.5
1.1.1.1	Homo sapiens	TN	19.5	Hexanol		[285608]	NA
1.1.1.1	Saccharolobus solfataricus	TN	19.7	Butyraldehyde	mutant enzyme W95L/N249Y, in 0.1 M glycine-NaOH buffer (pH 10.5), at 65&deg;C	[697839]	1	65	W95L/N249Y	10.5
1.1.1.1	Saccharolobus solfataricus	TN	19.7	Butyraldehyde	wild type enzyme, in 0.1 M glycine-NaOH buffer (pH 10.5), at 65&deg;C	[697839]	0	65		10.5
1.1.1.1	Rattus norvegicus	TN	20	12-hydroxydodecanoate	isoenzyme ADH-1, pH 10.0	[285604]	NA			10.0
1.1.1.1	Homo sapiens	TN	20	4-oxo-retinal	pH 7.5, 25&deg;C, isozyme ADH4	[654370]	NA	25		7.5
1.1.1.1	Saccharolobus solfataricus	TN	20	benzyl alcohol	mutant enzyme W95L/N249Y, in 0.1 M glycine-NaOH buffer (pH 10.5), at 65&deg;C	[697839]	1	65	W95L/N249Y	10.5
1.1.1.1	Saccharolobus solfataricus	TN	20.5	4-methoxybenzyl alcohol	carboxymethylated enzyme, at 55&deg;C	[678116]	NA	55
1.1.1.1	Saccharolobus solfataricus	TN	20.5	4-methoxybenzaldehyde	mutant enzyme N249Y, at 65&deg;C	[678121]	1	65	N249Y
1.1.1.1	Saccharolobus solfataricus	TN	21	NAD+	Km above 50 mM, mutant enzyme W95L/N249Y, in 0.1 M glycine-NaOH buffer (pH 10.5), at 65&deg;C	[697839]	1	65	W95L/N249Y	10.5
1.1.1.1	Saccharolobus solfataricus	TN	21.7	benzyl alcohol	mutant enzyme N249Y, at 65&deg;C	[678121]	1	65	N249Y
1.1.1.1	Sulfolobus acidocaldarius	TN	22	isatin	pH 5.5, 65&deg;C	[719428]	NA	65		5.5
1.1.1.1	Sulfolobus acidocaldarius	TN	22	isatin	65&deg;C, pH 5.5	[719428]	NA	65		5.5
1.1.1.1	Equus caballus	TN	23.9	Hexanol	mutant enzyme W54L	[285647]	1		W54L
1.1.1.1	Geobacillus stearothermophilus	TN	24.9	benzyl alcohol	wild-type, pH 7.0, 30&deg;C	[736412]	0	30		7.0
1.1.1.1	Saccharolobus solfataricus	TN	25.3	NADH	mutant enzyme N249Y, at 65&deg;C, in the presence of benzaldehyde	[678121]	1	65	N249Y
1.1.1.1	Saccharolobus solfataricus	TN	25.5	benzaldehyde	mutant enzyme N249Y, at 65&deg;C	[678121]	1	65	N249Y
1.1.1.1	Saccharolobus solfataricus	TN	25.5	4-methoxybenzyl alcohol	mutant enzyme N249Y, at 65&deg;C	[678121]	1	65	N249Y
1.1.1.1	Thermus thermophilus	TN	25.5	2,2,2-trifluoroacetophenone	65&deg;C	[684583]	NA	65
1.1.1.1	Thermus thermophilus	TN	25.5	2,2,2-trifluoroacetophenone	pH 10.5, 65&deg;C	[684583]	NA	65		10.5
1.1.1.1	Sulfolobus acidocaldarius	TN	26	ethyl 3-methyl-2-oxobutyrate	65&deg;C, pH 5.0	[718681]	NA	65		5.0
1.1.1.1	Sulfolobus acidocaldarius	TN	26.2	NADH	65&deg;C, pH 5.0	[718681]	NA	65		5.0
1.1.1.1	Geobacillus stearothermophilus	TN	27.6	12-hydroxylauric acid methyl ester	wild-type, pH 8.0, 60&deg;C	[735548]	0	60		8.0
1.1.1.1	Equus caballus	TN	28.7	Propanol	mutant enzyme W54L	[285647]	1		W54L
1.1.1.1	Saccharolobus solfataricus	TN	29	Isobutyraldehyde	wild type enzyme, in 0.1 M glycine-NaOH buffer (pH 10.5), at 65&deg;C	[697839]	0	65		10.5
1.1.1.1	Equus caballus	TN	29.5	benzaldehyde		[285597]	NA
1.1.1.1	Equus caballus	TN	29.6	Hexanol	wild-type enzyme Adh 1	[285647]	0
1.1.1.1	Thermococcus kodakarensis	TN	30	NADP+	cosubstrate 2,3-butanediol, pH 9.0, 70&deg;C	[735486]	NA	70		9.0
1.1.1.1	Homo sapiens	TN	30.7	ethanol		[285608]	NA
1.1.1.1	Mus musculus	TN	30.8	Hexanol	recombinant isozyme ADH4, pH 7.5, 25&deg;C	[655479]	NA	25		7.5
1.1.1.1	Thermococcus kodakarensis	TN	30.8	NAD+	cosubstrate 2,3-butanediol, pH 9.0, 70&deg;C	[735486]	NA	70		9.0
1.1.1.1	Equus caballus	TN	31.8	acetaldehyde		[285597]	NA
1.1.1.1	Equus caballus	TN	32.7	butanol	mutant enzyme W54L	[285647]	1		W54L
1.1.1.1	Kluyveromyces marxianus	TN	33	ethanol	pH 7.0, temperature not specified in the publication	[735841]	NA			7.0
1.1.1.1	Geobacillus stearothermophilus	TN	33	NAD+	pH 7.7, 60&deg;C	[723979]	NA	60		7.7
1.1.1.1	Homo sapiens	TN	34.2	4-hydroxy-retinol	pH 7.5, 25&deg;C, isozyme ADH4	[654370]	NA	25		7.5
1.1.1.1	Geobacillus stearothermophilus	TN	34.2	NAD+	wild-type, pH 8.0, 60&deg;C	[735548]	0	60		8.0
1.1.1.1	Geobacillus stearothermophilus	TN	34.3	12-hydroxylauric acid methyl ester	mutant C257L, pH 8.0, 60&deg;C	[735548]	1	60	C257L	8.0
1.1.1.1	Homo sapiens	TN	34.8	butanol		[285608]	NA
1.1.1.1	Saccharolobus solfataricus	TN	34.8	NADH	mutant enzyme W95L/N249Y, in 0.1 M glycine-NaOH buffer (pH 10.5), at 65&deg;C	[697839]	1	65	W95L/N249Y	10.5
1.1.1.1	Equus caballus	TN	35.4	Butyraldehyde		[285597]	NA
1.1.1.1	Thermococcus kodakarensis	TN	35.7	1-phenylethanol	pH 9.0, 70&deg;C	[735486]	NA	70		9.0
1.1.1.1	Thermus thermophilus	TN	38.1	methylbenzoylformate	65&deg;C	[684583]	NA	65
1.1.1.1	Thermus thermophilus	TN	38.1	methyl oxo(phenyl)acetate	pH 10.5, 65&deg;C	[684583]	NA	65		10.5
1.1.1.1	Geobacillus thermodenitrificans	TN	38.5	NAD+	cosubstrate 1-octanol, pH 8.0, 60&deg;C	[712962]	NA	60		8.0
1.1.1.1	Flavobacterium frigidimaris	TN	39.9	ethanol	10&deg;C, pH 9.0	[668532]	NA	10		9.0
1.1.1.1	Mus musculus	TN	41.3	ethanol	recombinant isozyme ADH4, pH 7.5, 25&deg;C	[655479]	NA	25		7.5
1.1.1.1	Equus caballus	TN	41.9	propionaldehyde		[285597]	NA
1.1.1.1	Geobacillus stearothermophilus	TN	43	NADH	pH 7.7, 60&deg;C	[723979]	NA	60		7.7
1.1.1.1	Geobacillus stearothermophilus	TN	43	cinnamyl alcohol	pH 7.7, 60&deg;C	[723979]	NA	60		7.7
1.1.1.1	Thermococcus kodakarensis	TN	43.8	2,3-Butanediol	pH 9.0, 70&deg;C	[735486]	NA	70		9.0
1.1.1.1	Geobacillus thermodenitrificans	TN	43.9	NADP+	cosubstrate ethanol, pH 8.0, 60&deg;C	[712962]	NA	60		8.0
1.1.1.1	Thermus thermophilus	TN	45.7	1-Indanol	65&deg;C	[684583]	NA	65
1.1.1.1	Thermus thermophilus	TN	48.1	alpha-tetralol	65&deg;C	[684583]	NA	65
1.1.1.1	Rattus norvegicus	TN	48.8	1-butanol	isoenzyme ADH-1, pH 10.0	[285604]	NA			10.0
1.1.1.1	Rattus norvegicus	TN	48.8	1-Pentanol	isoenzyme ADH-1, pH 10.0	[285604]	NA			10.0
1.1.1.1	Saccharolobus solfataricus	TN	50	NAD+	mutant enzyme N249Y, at 65&deg;C, in the presence of benzyl alcohol	[678121]	1	65	N249Y
1.1.1.1	Thermus thermophilus	TN	50.1	ethyl benzoylformate	65&deg;C	[684583]	NA	65
1.1.1.1	Thermus thermophilus	TN	50.1	ethyl oxo(phenyl)acetate	pH 10.5, 65&deg;C	[684583]	NA	65		10.5
1.1.1.1	Thermus thermophilus	TN	52.4	NADH	65&deg;C	[684583]	NA	65
1.1.1.1	Thermus thermophilus	TN	52.4	NADH	pH 10.5, 65&deg;C	[684583]	NA	65		10.5
1.1.1.1	Kluyveromyces marxianus	TN	53	acetaldehyde	pH 7.0, temperature not specified in the publication	[735841]	NA			7.0
1.1.1.1	Equus caballus	TN	53.1	propan-2-ol	wild-type enzyme Adh 1	[285647]	0
1.1.1.1	Geobacillus stearothermophilus	TN	55	cinnamaldehyde	pH 7.7, 60&deg;C	[723979]	NA	60		7.7
1.1.1.1	Equus caballus	TN	56.2	Pentanol	wild-type enzyme Adh 1	[285647]	0
1.1.1.1	Equus caballus	TN	56.6	hexaldehyde		[285597]	NA
1.1.1.1	Thermus thermophilus	TN	57	(S)-(+)-alpha-tetraol	65&deg;C	[684583]	NA	65
1.1.1.1	Thermus thermophilus	TN	57	(S)-alpha-tetralol	pH 10.5, 65&deg;C	[684583]	NA	65		10.5
1.1.1.1	Rattus norvegicus	TN	60.8	1-Octanol	isoenzyme ADH-1, pH 10.0	[285604]	NA			10.0
1.1.1.1	Thermus thermophilus	TN	61.4	(S)-(+)-1-indanol	65&deg;C	[684583]	NA	65
1.1.1.1	Thermus thermophilus	TN	61.4	(S)-1-indanol	pH 10.5, 65&deg;C	[684583]	NA	65		10.5
1.1.1.1	Flavobacterium frigidimaris	TN	62.48	ethanol	20&deg;C, pH 9.0	[668532]	NA	20		9.0
1.1.1.1	Rattus norvegicus	TN	62.7	ethanol	isoenzyme ADH-1, pH 10.0	[285604]	NA			10.0
1.1.1.1	Parageobacillus thermoglucosidasius	TN	83	acetaldehyde	wild-type, 60&deg;C, pH 6.0, presence of 0.1 mM Zn2+	[735360]	0	60		6.0
1.1.1.1	Mus musculus	TN	86.5	Hexanol	recombinant isozyme ADH4, pH 10.5, 25&deg;C	[655479]	NA	25		10.5
1.1.1.1	Rattus norvegicus	TN	89.7	benzyl alcohol	isoenzyme ADH-1, pH 10.0	[285604]	NA			10.0
1.1.1.1	Pyrobaculum calidifontis	TN	93.13	Glutaraldehyde	pH 6, 60&deg;C	[742472]	NA	60		6
1.1.1.1	Yokenella sp.	TN	93.3	benzyl alcohol	pH 8.0, 55&deg;C	[735498]	NA	55		8.0
1.1.1.1	Equus caballus	TN	98	cinnamyl alcohol	mutant enzyme W54L	[285647]	1		W54L
1.1.1.1	Yokenella sp.	TN	101	(2E)-but-2-en-1-ol	pH 8.0, 55&deg;C	[735498]	NA	55		8.0
1.1.1.1	Equus caballus	TN	102	ethanol	mutant enzyme W54L	[285647]	1		W54L
1.1.1.1	Mycobacterium sp.	TN	102	Butanal	cosubstrate NADH, pH 7.0, 30&deg;C	[737865]	NA	30		7.0
1.1.1.1	Flavobacterium frigidimaris	TN	109.5	ethanol	30&deg;C, pH 9.0	[668532]	NA	30		9.0
1.1.1.1	Equus caballus	TN	118	butanol	wild-type enzyme Adh 1	[285647]	0
1.1.1.1	Equus caballus	TN	123	ethanol	wild-type enzyme Adh 1	[285647]	0
1.1.1.1	Equus caballus	TN	133	cinnamyl alcohol	wild-type enzyme Adh 1	[285647]	0
1.1.1.1	Geobacillus thermodenitrificans	TN	136.2	ethanol	cosubstrate NADP+, pH 8.0, 60&deg;C	[712962]	NA	60		8.0
1.1.1.1	Geobacillus thermodenitrificans	TN	138.1	acetaldehyde	cosubstrate NADPH, pH 8.0, 60&deg;C	[712962]	NA	60		8.0
1.1.1.1	Kluyveromyces marxianus	TN	142	ethanol	pH 7.0, temperature not specified in the publication	[735841]	NA			7.0
1.1.1.1	Saccharomyces cerevisiae	TN	143	ethanol	in 50 mM Tris-HCl, pH 8.0 at 25&deg;C	[699019]	NA	25		8.0
1.1.1.1	Rhodococcus ruber	TN	145	4-chloroacetophenone	pH 6.0, 37&deg;C, recombinant enzyme expressed from Hansenula polymorpha	[722888]	NA	37		6.0
1.1.1.1	Mycobacterium sp.	TN	153	NADH	cosubstrate butanal, pH 7.0, 30&deg;C	[737865]	NA	30		7.0
1.1.1.1	Kluyveromyces marxianus	TN	158	ethanol	pH 7.0, temperature not specified in the publication	[735841]	NA			7.0
1.1.1.1	Flavobacterium frigidimaris	TN	160.8	ethanol	40&deg;C, pH 9.0	[668532]	NA	40		9.0
1.1.1.1	Yokenella sp.	TN	194	NADP+	pH 8.0, 55&deg;C	[735498]	NA	55		8.0
1.1.1.1	Geobacillus stearothermophilus	TN	195	n-butanol	wild-type, pH 8.0, 60&deg;C	[735548]	0	60		8.0
1.1.1.1	Rhodococcus ruber	TN	202	phenylacetaldehyde	pH 6.0, 37&deg;C, recombinant enzyme expressed from Saccharomyces cerevisiae	[722888]	NA	37		6.0
1.1.1.1	Rhodococcus ruber	TN	211	acetophenone	pH 6.0, 37&deg;C, recombinant enzyme expressed from Hansenula polymorpha	[722888]	NA	37		6.0
1.1.1.1	Rattus norvegicus	TN	213	2-Buten-1-ol	isoenzyme ADH-1, pH 10.0	[285604]	NA			10.0
1.1.1.1	Mus musculus	TN	215	ethanol	recombinant isozyme ADH4, pH 10.5, 25&deg;C	[655479]	NA	25		10.5
1.1.1.1	Rhodococcus ruber	TN	230	4-chloroacetophenone	pH 6.0, 37&deg;C, recombinant enzyme expressed from Saccharomyces cerevisiae	[722888]	NA	37		6.0
1.1.1.1	Saccharomyces cerevisiae	TN	251.3	ethanol	10&deg;C, pH 9.0	[668532]	NA	10		9.0
1.1.1.1	Rhodococcus ruber	TN	259	acetophenone	pH 6.0, 37&deg;C, recombinant enzyme expressed from Saccharomyces cerevisiae	[722888]	NA	37		6.0
1.1.1.1	Geobacillus thermodenitrificans	TN	260.7	1-Octanol	cosubstrate NADP+, pH 8.0, 60&deg;C	[712962]	NA	60		8.0
1.1.1.1	Flavobacterium frigidimaris	TN	262.3	ethanol	50&deg;C, pH 9.0	[668532]	NA	50		9.0
1.1.1.1	Rhodococcus ruber	TN	264	phenylacetaldehyde	pH 6.0, 37&deg;C, recombinant enzyme expressed from Hansenula polymorpha	[722888]	NA	37		6.0
1.1.1.1	Kluyveromyces marxianus	TN	283	acetaldehyde	pH 7.0, temperature not specified in the publication	[735841]	NA			7.0
1.1.1.1	Geobacillus thermodenitrificans	TN	283.1	NADP+	cosubstrate 1-octanol, pH 8.0, 60&deg;C	[712962]	NA	60		8.0
1.1.1.1	Geobacillus stearothermophilus	TN	287	2-propanol	pH 7.7, 60&deg;C	[723979]	NA	60		7.7
1.1.1.1	Rhodococcus ruber	TN	288	acetophenone	pH 6.0, 37&deg;C, recombinant enzyme expressed from Arxula adeninivorans	[722888]	NA	37		6.0
1.1.1.1	Rhodococcus ruber	TN	303	phenylacetaldehyde	pH 6.0, 37&deg;C, recombinant enzyme expressed from Arxula adeninivorans	[722888]	NA	37		6.0
1.1.1.1	Geobacillus stearothermophilus	TN	305	ethanol	wild-type, pH 8.0, 60&deg;C	[735548]	0	60		8.0
1.1.1.1	Equus caballus	TN	308	ethanol	wild-type enzyme Adh 1	[285647]	0
1.1.1.1	Geobacillus stearothermophilus	TN	308	12-oxolauric acid methyl ester	wild-type, pH 8.0, 60&deg;C	[735548]	0	60		8.0
1.1.1.1	Rhodococcus ruber	TN	317	capronaldehyde	pH 6.0, 37&deg;C, recombinant enzyme expressed from Arxula adeninivorans	[722888]	NA	37		6.0
1.1.1.1	Geobacillus stearothermophilus	TN	326	NADH	wild-type, pH 8.0, 60&deg;C	[735548]	0	60		8.0
1.1.1.1	Parageobacillus thermoglucosidasius	TN	350	acetaldehyde	alcohol dehydrogenase domain, 60&deg;C, pH 6.0, presence of 0.1 mM Zn2+	[735360]	NA	60		6.0
1.1.1.1	Yokenella sp.	TN	360	benzaldehyde	pH 6.5, 65&deg;C	[735498]	NA	65		6.5
1.1.1.1	Geobacillus stearothermophilus	TN	365	ethanol	mutant C257L, pH 8.0, 60&deg;C	[735548]	1	60	C257L	8.0
1.1.1.1	Geobacillus thermodenitrificans	TN	404.8	acetaldehyde	cosubstrate NADH, pH 8.0, 60&deg;C	[712962]	NA	60		8.0
1.1.1.1	Yokenella sp.	TN	405	(2E)-but-2-enal	pH 6.5, 65&deg;C	[735498]	NA	65		6.5
1.1.1.1	Rhodococcus ruber	TN	410	capronaldehyde	pH 6.0, 37&deg;C, recombinant enzyme expressed from Hansenula polymorpha	[722888]	NA	37		6.0
1.1.1.1	Rhodococcus ruber	TN	418	Valeraldehyde	pH 6.0, 37&deg;C, recombinant enzyme expressed from Saccharomyces cerevisiae	[722888]	NA	37		6.0
1.1.1.1	Rhodococcus ruber	TN	432	Valeraldehyde	pH 6.0, 37&deg;C, recombinant enzyme expressed from Arxula adeninivorans	[722888]	NA	37		6.0
1.1.1.1	Rhodococcus ruber	TN	432	4-chloroacetophenone	pH 6.0, 37&deg;C, recombinant enzyme expressed from Arxula adeninivorans	[722888]	NA	37		6.0
1.1.1.1	Saccharomyces cerevisiae	TN	432.3	ethanol	20&deg;C, pH 9.0	[668532]	NA	20		9.0
1.1.1.1	Yokenella sp.	TN	433	NADPH	pH 6.5, 65&deg;C	[735498]	NA	65		6.5
1.1.1.1	Geobacillus thermodenitrificans	TN	443.1	NAD+	cosubstrate ethanol, pH 8.0, 60&deg;C	[712962]	NA	60		8.0
1.1.1.1	Flavobacterium frigidimaris	TN	474.9	ethanol	60&deg;C, pH 9.0	[668532]	NA	60		9.0
1.1.1.1	Geobacillus thermodenitrificans	TN	518.4	octanal	cosubstrate NADPH, pH 8.0, 60&deg;C	[712962]	NA	60		8.0
1.1.1.1	Rhodococcus ruber	TN	528	Valeraldehyde	pH 6.0, 37&deg;C, recombinant enzyme expressed from Hansenula polymorpha	[722888]	NA	37		6.0
1.1.1.1	Rhodococcus ruber	TN	576	capronaldehyde	pH 6.0, 37&deg;C, recombinant enzyme expressed from Saccharomyces cerevisiae	[722888]	NA	37		6.0
1.1.1.1	Geobacillus thermodenitrificans	TN	638.7	ethanol	cosubstrate NAD+, pH 8.0, 60&deg;C	[712962]	NA	60		8.0
1.1.1.1	Geobacillus stearothermophilus	TN	681	acetaldehyde	wild-type, pH 8.0, 60&deg;C	[735548]	0	60		8.0
1.1.1.1	Saccharomyces cerevisiae	TN	786.1	ethanol	30&deg;C, pH 9.0	[668532]	NA	30		9.0
1.1.1.1	Saccharomyces cerevisiae	TN	895.4	ethanol	40&deg;C, pH 9.0	[668532]	NA	40		9.0
1.1.1.1	Geobacillus stearothermophilus	TN	931	Butyraldehyde	wild-type, pH 8.0, 60&deg;C	[735548]	0	60		8.0
1.1.1.1	Geobacillus thermodenitrificans	TN	1646	NADH	cosubstrate acetaldehyde, pH 8.0, 60&deg;C	[712962]	NA	60		8.0
1.1.1.1	Ogataea angusta	TN	3000	ethanol	pH 9.0, 22&deg;C, recombinant enzyme	[721388]	NA	22		9.0
1.1.1.1	Ogataea angusta	TN	3500	acetaldehyde	pH 6.0, 22&deg;C, recombinant enzyme	[721388]	NA	22		6.0
1.1.1.1	Geobacillus thermodenitrificans	TN	4808	NADPH	cosubstrate octanal, pH 8.0, 60&deg;C	[712962]	NA	60		8.0
1.1.1.10	Rattus norvegicus	TN	0.0005	NADPH	pH 7.0, 25&deg;C, mutant K153M	[655222]	1	25	K153M	7.0
1.1.1.10	Rattus norvegicus	TN	0.0006	NADPH	pH 7.0, 25&deg;C, mutant S136A	[655222]	1	25	S136A	7.0
1.1.1.10	Homo sapiens	TN	0.0008	diacetyl	pH 7.0, 25&deg;C, mutant N107L	[657322]	1	25	N107L	7.0
1.1.1.10	Rattus norvegicus	TN	0.0009	NADPH	pH 7.0, 25&deg;C, mutant Y149F	[655222]	1	25	Y149F	7.0
1.1.1.10	Homo sapiens	TN	0.009	diacetyl	pH 7.0, 25&deg;C, mutant N107D	[657322]	1	25	N107D	7.0
1.1.1.10	Homo sapiens	TN	0.1	D-xylulose	pH 7.0, 25&deg;C	[656049]	NA	25		7.0
1.1.1.10	Homo sapiens	TN	0.23	dihydroxyacetone	pH 7.0, 25&deg;C	[656049]	NA	25		7.0
1.1.1.10	Homo sapiens	TN	0.43	D-erythrose	pH 7.0, 25&deg;C	[656049]	NA	25		7.0
1.1.1.10	Homo sapiens	TN	0.48	D-threitol	pH 7.0, 25&deg;C	[656049]	NA	25		7.0
1.1.1.10	Caenorhabditis elegans	TN	0.49	L-ribulose	pH 7.0, temperature not specified in the publication	[722271]	NA			7.0
1.1.1.10	Homo sapiens	TN	0.52	DL-glyceraldehyde	pH 7.0, 25&deg;C	[656049]	NA	25		7.0
1.1.1.10	Homo sapiens	TN	0.52	D-ribulose	pH 7.0, 25&deg;C	[656049]	NA	25		7.0
1.1.1.10	Homo sapiens	TN	0.52	L-threose	pH 7.0, 25&deg;C	[656049]	NA	25		7.0
1.1.1.10	Homo sapiens	TN	0.6	xylitol	pH 7.0, 25&deg;C	[656049]	NA	25		7.0
1.1.1.10	Homo sapiens	TN	0.6	L-erythrulose	pH 7.0, 25&deg;C	[656049]	NA	25		7.0
1.1.1.10	Homo sapiens	TN	0.65	NADP+	pH 7.0, 25&deg;C	[656049]	NA	25		7.0
1.1.1.10	Homo sapiens	TN	0.65	L-xylulose	pH 7.0, 25&deg;C	[656049]	NA	25		7.0
1.1.1.10	Homo sapiens	TN	0.65	acetoin	pH 7.0, 25&deg;C	[656049]	NA	25		7.0
1.1.1.10	Homo sapiens	TN	0.82	D-threose	pH 7.0, 25&deg;C	[656049]	NA	25		7.0
1.1.1.10	Trichoderma reesei	TN	1	xylitol	pH 7.0, 30&deg;C, recombinant enzyme	[721689]	NA	30		7.0
1.1.1.10	Caenorhabditis elegans	TN	1.22	D-xylulose	pH 7.0, temperature not specified in the publication	[722271]	NA			7.0
1.1.1.10	Homo sapiens	TN	1.5	NADPH	pH 7.0, 25&deg;C	[656049]	NA	25		7.0
1.1.1.10	Homo sapiens	TN	1.5	NAD+	pH 7.0, 25&deg;C	[656049]	NA	25		7.0
1.1.1.10	Homo sapiens	TN	1.57	diacetyl	pH 7.0, 25&deg;C, wild-type enzyme	[657322]	0	25		7.0
1.1.1.10	Homo sapiens	TN	1.6	diacetyl	pH 7.0, 25&deg;C	[656049]	NA	25		7.0
1.1.1.10	Trichoderma reesei	TN	1.8	D-sorbitol	pH 7.0, 30&deg;C, recombinant enzyme	[721689]	NA	30		7.0
1.1.1.10	Caenorhabditis elegans	TN	1.8	D-erythrose	pH 7.0, temperature not specified in the publication	[722271]	NA			7.0
1.1.1.10	Mesocricetus auratus	TN	2	NADH	pH 7.0, 25&deg;C	[656049]	NA	25		7.0
1.1.1.10	Mesocricetus auratus	TN	2	xylitol	pH 7.0, 25&deg;C	[656049]	NA	25		7.0
1.1.1.10	Cavia porcellus	TN	2	D-erythrose	pH 7.0, 25&deg;C	[656049]	NA	25		7.0
1.1.1.10	Rattus norvegicus	TN	2	D-threose	pH 7.0, 25&deg;C	[656049]	NA	25		7.0
1.1.1.10	Caenorhabditis elegans	TN	2.32	D-threose	pH 7.0, temperature not specified in the publication	[722271]	NA			7.0
1.1.1.10	Mesocricetus auratus	TN	3	L-xylulose	pH 7.0, 25&deg;C	[656049]	NA	25		7.0
1.1.1.10	Mus musculus	TN	3	acetoin	pH 7.0, 25&deg;C	[656049]	NA	25		7.0
1.1.1.10	Mus musculus	TN	3.3	dihydroxyacetone	pH 7.0, 25&deg;C	[656049]	NA	25		7.0
1.1.1.10	Caenorhabditis elegans	TN	3.32	L-erythrulose	pH 7.0, temperature not specified in the publication	[722271]	NA			7.0
1.1.1.10	Homo sapiens	TN	3.8	NADH	pH 7.0, 25&deg;C	[656049]	NA	25		7.0
1.1.1.10	Cavia porcellus	TN	3.8	dihydroxyacetone	pH 7.0, 25&deg;C	[656049]	NA	25		7.0
1.1.1.10	Caenorhabditis elegans	TN	4.98	L-xylulose	pH 7.0, temperature not specified in the publication	[722271]	NA			7.0
1.1.1.10	Rattus norvegicus	TN	5.1	dihydroxyacetone	pH 7.0, 25&deg;C	[656049]	NA	25		7.0
1.1.1.10	Neurospora crassa	TN	5.6	xylitol		[684552]	NA
1.1.1.10	Mesocricetus auratus	TN	6.9	D-xylulose	pH 7.0, 25&deg;C	[656049]	NA	25		7.0
1.1.1.10	Rattus norvegicus	TN	6.9	acetoin	pH 7.0, 25&deg;C	[656049]	NA	25		7.0
1.1.1.10	Cavia porcellus	TN	6.9	acetoin	pH 7.0, 25&deg;C	[656049]	NA	25		7.0
1.1.1.10	Mesocricetus auratus	TN	6.9	acetoin	pH 7.0, 25&deg;C	[656049]	NA	25		7.0
1.1.1.10	Mus musculus	TN	7.4	D-xylulose	pH 7.0, 25&deg;C	[656049]	NA	25		7.0
1.1.1.10	Trichoderma reesei	TN	7.75	NADPH	pH 7.0, 30&deg;C, recombinant enzyme, with L-xylulose	[721689]	NA	30		7.0
1.1.1.10	Cavia porcellus	TN	7.8	D-ribulose	pH 7.0, 25&deg;C	[656049]	NA	25		7.0
1.1.1.10	Trichoderma reesei	TN	8.24	D-ribulose	pH 7.0, 30&deg;C, recombinant enzyme	[721689]	NA	30		7.0
1.1.1.10	Mesocricetus auratus	TN	8.7	dihydroxyacetone	pH 7.0, 25&deg;C	[656049]	NA	25		7.0
1.1.1.10	Rattus norvegicus	TN	9.5	NADP+	pH 7.0, 25&deg;C, wild-type enzyme	[655222]	0	25		7.0
1.1.1.10	Rattus norvegicus	TN	10	NADP+	pH 7.0, 25&deg;C	[656049]	NA	25		7.0
1.1.1.10	Rattus norvegicus	TN	10	xylitol	pH 7.0, 25&deg;C	[656049]	NA	25		7.0
1.1.1.10	Trichoderma reesei	TN	11.4	L-xylulose	pH 7.0, 30&deg;C, recombinant enzyme	[721689]	NA	30		7.0
1.1.1.10	Rattus norvegicus	TN	12	D-threitol	pH 7.0, 25&deg;C	[656049]	NA	25		7.0
1.1.1.10	Mus musculus	TN	15	NADP+	pH 7.0, 25&deg;C	[656049]	NA	25		7.0
1.1.1.10	Cavia porcellus	TN	15	D-threitol	pH 7.0, 25&deg;C	[656049]	NA	25		7.0
1.1.1.10	Mus musculus	TN	16	L-threose	pH 7.0, 25&deg;C	[656049]	NA	25		7.0
1.1.1.10	Rattus norvegicus	TN	16	L-threose	pH 7.0, 25&deg;C	[656049]	NA	25		7.0
1.1.1.10	Mus musculus	TN	16	D-threitol	pH 7.0, 25&deg;C	[656049]	NA	25		7.0
1.1.1.10	Mesocricetus auratus	TN	16	D-threitol	pH 7.0, 25&deg;C	[656049]	NA	25		7.0
1.1.1.10	Mus musculus	TN	17	xylitol	pH 7.0, 25&deg;C	[656049]	NA	25		7.0
1.1.1.10	Rattus norvegicus	TN	18	D-xylulose	pH 7.0, 25&deg;C	[656049]	NA	25		7.0
1.1.1.10	Mus musculus	TN	18	D-erythrose	pH 7.0, 25&deg;C	[656049]	NA	25		7.0
1.1.1.10	Rattus norvegicus	TN	18	D-erythrose	pH 7.0, 25&deg;C	[656049]	NA	25		7.0
1.1.1.10	Cavia porcellus	TN	19	D-xylulose	pH 7.0, 25&deg;C	[656049]	NA	25		7.0
1.1.1.10	Rattus norvegicus	TN	19	D-ribulose	pH 7.0, 25&deg;C	[656049]	NA	25		7.0
1.1.1.10	Cavia porcellus	TN	20	xylitol	pH 7.0, 25&deg;C	[656049]	NA	25		7.0
1.1.1.10	Cavia porcellus	TN	20	DL-glyceraldehyde	pH 7.0, 25&deg;C	[656049]	NA	25		7.0
1.1.1.10	Rattus norvegicus	TN	21	DL-glyceraldehyde	pH 7.0, 25&deg;C	[656049]	NA	25		7.0
1.1.1.10	Mesocricetus auratus	TN	22	DL-glyceraldehyde	pH 7.0, 25&deg;C	[656049]	NA	25		7.0
1.1.1.10	Rattus norvegicus	TN	23	NADH	pH 7.0, 25&deg;C	[656049]	NA	25		7.0
1.1.1.10	Cavia porcellus	TN	23	NADP+	pH 7.0, 25&deg;C	[656049]	NA	25		7.0
1.1.1.10	Mesocricetus auratus	TN	23	D-erythrose	pH 7.0, 25&deg;C	[656049]	NA	25		7.0
1.1.1.10	Mus musculus	TN	23	L-erythrulose	pH 7.0, 25&deg;C	[656049]	NA	25		7.0
1.1.1.10	Mus musculus	TN	23	D-threose	pH 7.0, 25&deg;C	[656049]	NA	25		7.0
1.1.1.10	Mesocricetus auratus	TN	23	L-threose	pH 7.0, 25&deg;C	[656049]	NA	25		7.0
1.1.1.10	Mus musculus	TN	24	DL-glyceraldehyde	pH 7.0, 25&deg;C	[656049]	NA	25		7.0
1.1.1.10	Cavia porcellus	TN	24	diacetyl	pH 7.0, 25&deg;C	[656049]	NA	25		7.0
1.1.1.10	Cavia porcellus	TN	24	L-erythrulose	pH 7.0, 25&deg;C	[656049]	NA	25		7.0
1.1.1.10	Rattus norvegicus	TN	25	NADPH	pH 7.0, 25&deg;C	[656049]	NA	25		7.0
1.1.1.10	Rattus norvegicus	TN	25	diacetyl	pH 7.0, 25&deg;C	[656049]	NA	25		7.0
1.1.1.10	Rattus norvegicus	TN	25	L-erythrulose	pH 7.0, 25&deg;C	[656049]	NA	25		7.0
1.1.1.10	Mesocricetus auratus	TN	25	L-erythrulose	pH 7.0, 25&deg;C	[656049]	NA	25		7.0
1.1.1.10	Rattus norvegicus	TN	25	NADPH	pH 7.0, 25&deg;C, wild-type enzyme	[655222]	0	25		7.0
1.1.1.10	Cavia porcellus	TN	26	NADPH	pH 7.0, 25&deg;C	[656049]	NA	25		7.0
1.1.1.10	Mesocricetus auratus	TN	26	NADP+	pH 7.0, 25&deg;C	[656049]	NA	25		7.0
1.1.1.10	Mus musculus	TN	26	D-ribulose	pH 7.0, 25&deg;C	[656049]	NA	25		7.0
1.1.1.10	Mesocricetus auratus	TN	27	NADPH	pH 7.0, 25&deg;C	[656049]	NA	25		7.0
1.1.1.10	Cavia porcellus	TN	27	L-threose	pH 7.0, 25&deg;C	[656049]	NA	25		7.0
1.1.1.10	Mesocricetus auratus	TN	30	diacetyl	pH 7.0, 25&deg;C	[656049]	NA	25		7.0
1.1.1.10	Mesocricetus auratus	TN	31	D-ribulose	pH 7.0, 25&deg;C	[656049]	NA	25		7.0
1.1.1.10	Mesocricetus auratus	TN	31	D-threose	pH 7.0, 25&deg;C	[656049]	NA	25		7.0
1.1.1.10	Cavia porcellus	TN	32	D-threose	pH 7.0, 25&deg;C	[656049]	NA	25		7.0
1.1.1.10	Mus musculus	TN	34	NADPH	pH 7.0, 25&deg;C	[656049]	NA	25		7.0
1.1.1.10	Mus musculus	TN	37	L-xylulose	pH 7.0, 25&deg;C	[656049]	NA	25		7.0
1.1.1.10	Cavia porcellus	TN	37	L-xylulose	pH 7.0, 25&deg;C	[656049]	NA	25		7.0
1.1.1.10	Rattus norvegicus	TN	39	L-xylulose	pH 7.0, 25&deg;C	[656049]	NA	25		7.0
1.1.1.10	Rattus norvegicus	TN	41	NAD+	pH 7.0, 25&deg;C	[656049]	NA	25		7.0
1.1.1.10	Mus musculus	TN	41	NADH	pH 7.0, 25&deg;C	[656049]	NA	25		7.0
1.1.1.10	Mus musculus	TN	41	diacetyl	pH 7.0, 25&deg;C	[656049]	NA	25		7.0
1.1.1.10	Mesocricetus auratus	TN	44	NAD+	pH 7.0, 25&deg;C	[656049]	NA	25		7.0
1.1.1.10	Mus musculus	TN	55	NAD+	pH 7.0, 25&deg;C	[656049]	NA	25		7.0
1.1.1.10	Cavia porcellus	TN	76	NADH	pH 7.0, 25&deg;C	[656049]	NA	25		7.0
1.1.1.10	Neurospora crassa	TN	119	D-ribulose		[684552]	NA
1.1.1.100	Plasmodium falciparum	TN	0.014	acetoacetyl-CoA	pH 7.5	[654432]	NA			7.5
1.1.1.100	Escherichia coli	TN	0.3	ethyl acetoacetate		[704337]	NA
1.1.1.100	Escherichia coli	TN	0.59	NADPH		[704337]	NA
1.1.1.100	Mycobacterium tuberculosis	TN	7	acetoacetyl-CoA	pH 7.0, 25&deg;C	[667708]	NA	25		7.0
1.1.1.100	Mycobacterium tuberculosis	TN	7	NADPH	pH 7.6, 30&deg;C	[667708]	NA	30		7.6
1.1.1.100	Streptococcus pneumoniae	TN	11	NADPH	pH 7.6, 30&deg;C	[667646]	NA	30		7.6
1.1.1.100	Streptococcus pneumoniae	TN	11	acetoacetyl-CoA	pH 7.6, 30&deg;C	[667646]	NA	30		7.6
1.1.1.100	Saccharomyces cerevisiae	TN	91.4	NADPH	mutant enzyme S40A, at pH 8.0 and 25&deg;C	[740558]	1	25	S40A	8.0
1.1.1.100	Saccharomyces cerevisiae	TN	91.4	acetoacetyl-CoA	mutant enzyme S40A, at pH 8.0 and 25&deg;C	[740558]	1	25	S40A	8.0
1.1.1.100	Cupriavidus necator	TN	102	NADPH	wild type enzyme, at pH 8.0 and 30&deg;C	[739901]	0	30		8.0
1.1.1.100	Cupriavidus necator	TN	102	acetoacetyl-CoA	wild type enzyme, at pH 8.0 and 30&deg;C	[739901]	0	30		8.0
1.1.1.100	Saccharomyces cerevisiae	TN	108.2	NADPH	mutant enzyme S36A, at pH 8.0 and 25&deg;C	[740558]	1	25	S36A	8.0
1.1.1.100	Saccharomyces cerevisiae	TN	108.2	acetoacetyl-CoA	mutant enzyme S36A, at pH 8.0 and 25&deg;C	[740558]	1	25	S36A	8.0
1.1.1.100	Saccharomyces cerevisiae	TN	117.5	NADPH	wild type enzyme, at pH 8.0 and 25&deg;C	[740558]	0	25		8.0
1.1.1.100	Saccharomyces cerevisiae	TN	117.5	acetoacetyl-CoA	wild type enzyme, at pH 8.0 and 25&deg;C	[740558]	0	25		8.0
1.1.1.100	Plasmodium falciparum	TN	148.6	NADPH	in the presence of 4 M urea, pH 7.0, 25&deg;C	[706639]	NA	25		7.0
1.1.1.100	Plasmodium falciparum	TN	187.3	NADPH	in the presence of 1.5 M urea, pH 7.0, 25&deg;C	[706639]	NA	25		7.0
1.1.1.100	Cupriavidus necator	TN	249	NADPH	mutant enzyme Q47L, at pH 8.0 and 30&deg;C	[739901]	1	30	Q47L	8.0
1.1.1.100	Cupriavidus necator	TN	249	acetoacetyl-CoA	mutant enzyme Q47L, at pH 8.0 and 30&deg;C	[739901]	1	30	Q47L	8.0
1.1.1.100	Plasmodium falciparum	TN	250	NADPH	without urea, pH 7.0, 25&deg;C	[706639]	NA	25		7.0
1.1.1.100	Plasmodium falciparum	TN	259	NADPH	pH 6.8, 22&deg;C, recombinant enzyme	[668574]	NA	22		6.8
1.1.1.100	Plasmodium falciparum	TN	259	acetoacetyl-CoA	pH 6.8, 22&deg;C, recombinant enzyme	[668574]	NA	22		6.8
1.1.1.100	Plasmodium falciparum	TN	265	NADPH	pH 6.8, 25&deg;C, recombinant enzyme	[667520]	NA	25		6.8
1.1.1.100	Plasmodium falciparum	TN	265	acetoacetyl-CoA	pH 6.8, 25&deg;C, recombinant enzyme	[667520]	NA	25		6.8
1.1.1.100	Plasmodium falciparum	TN	344.7	NADPH	in the presence of 1 M urea, pH 7.0, 25&deg;C	[706639]	NA	25		7.0
1.1.1.100	Cupriavidus necator	TN	361	NADPH	mutant enzyme Q47L, at pH 8.0 and 30&deg;C	[739901]	1	30	Q47L	8.0
1.1.1.100	Cupriavidus necator	TN	361	acetoacetyl-CoA	mutant enzyme Q47L, at pH 8.0 and 30&deg;C	[739901]	1	30	Q47L	8.0
1.1.1.101	Cavia porcellus	TN	100	NADPH		[285690]	NA
1.1.1.102	Candida albicans	TN	1.07	3-dehydrosphinganine	pH 7.5, recombinant enzyme	[667831]	NA			7.5
1.1.1.103	Pyrococcus horikoshii	TN	0.009	NAD+	pH 7.5, 65&deg;C, recombinant mutant E152A	[687461]	1	65	E152A	7.5
1.1.1.103	Pyrococcus horikoshii	TN	0.01	NAD+	pH 7.5, 65&deg;C, recombinant mutant E152Q	[687461]	1	65	E152Q	7.5
1.1.1.103	Pyrococcus horikoshii	TN	0.08	NAD+	pH 7.5, 65&deg;C, recombinant mutant E152T	[687461]	1	65	E152T	7.5
1.1.1.103	Pyrococcus horikoshii	TN	0.085	NAD+	pH 7.5, 65&deg;C, recombinant mutant E152S	[687461]	1	65	E152S	7.5
1.1.1.103	Pyrococcus horikoshii	TN	0.24	NAD+	pH 7.5, 65&deg;C, recombinant mutant E152C	[687461]	1	65	E152C	7.5
1.1.1.103	Pyrococcus horikoshii	TN	0.55	NAD+	pH 7.5, 65&deg;C, recombinant mutant E199A	[688343]	1	65	E199A	7.5
1.1.1.103	Pyrococcus horikoshii	TN	0.55	L-threonine	pH 7.5, 65&deg;C, recombinant mutant E199A	[688343]	1	65	E199A	7.5
1.1.1.103	Pyrococcus horikoshii	TN	0.667	NAD+	pH 7.5, 65&deg;C, recombinant mutant R204A	[688343]	1	65	R204A	7.5
1.1.1.103	Pyrococcus horikoshii	TN	0.667	L-threonine	pH 7.5, 65&deg;C, recombinant mutant R204A	[688343]	1	65	R204A	7.5
1.1.1.103	Pyrococcus horikoshii	TN	1.11	NAD+	pH 7.5, 65&deg;C, recombinant wild-type enzyme	[687461]	0	65		7.5
1.1.1.103	Pyrococcus horikoshii	TN	3.5	NAD+	pH 7.5, 65&deg;C, recombinant mutant E152D	[687461]	1	65	E152D	7.5
1.1.1.103	Pyrococcus horikoshii	TN	7.2	NAD+	pH 7.5, 65&deg;C	[669546]	NA	65		7.5
1.1.1.103	Pyrococcus horikoshii	TN	7.2	L-threonine	pH 7.5, 65&deg;C	[669546]	NA	65		7.5
1.1.1.103	Pyrococcus horikoshii	TN	11	NAD+	pH 7.5, 65&deg;C, recombinant wild-type enzyme	[688343]	0	65		7.5
1.1.1.103	Pyrococcus horikoshii	TN	11	L-threonine	pH 7.5, 65&deg;C, recombinant wild-type enzyme	[688343]	0	65		7.5
1.1.1.103	Sus scrofa	TN	23.3	L-threonine		[285713]	NA
1.1.1.103	Cupriavidus necator	TN	38	NAD+	pH 10.0, 30&deg;C, native enzyme	[721272]	0	30		10.0
1.1.1.103	Cupriavidus necator	TN	43.8	L-threonine	pH 10.0, 30&deg;C, native enzyme	[721272]	0	30		10.0
1.1.1.103	Mus musculus	TN	46.7	L-threonine	mutant enzyme M333E, at pH 7.5 and 37&deg;C	[738933]	1	37	M333E	7.5
1.1.1.103	Mus musculus	TN	47.3	L-threonine	wild type enzyme, at pH 7.5 and 37&deg;C	[738933]	0	37		7.5
1.1.1.103	Cupriavidus necator	TN	50	L-threonine	wild type enzyme, at pH 10.0 and 30&deg;C	[738606]	0	30		10.0
1.1.1.103	Escherichia coli K-12	TN	135	L-threonine		[285716]	NA
1.1.1.103	Pyrococcus horikoshii	TN	551.7	NAD+	pH 7.5, 65&deg;C	[669546]	NA	65		7.5
1.1.1.103	Pyrococcus horikoshii	TN	551.7	L-threonine	pH 7.5, 65&deg;C	[669546]	NA	65		7.5
1.1.1.105	Homo sapiens	TN	0.02	all-trans-retinol	37&deg;C	[667537]	NA	37
1.1.1.105	Kangiella koreensis	TN	0.028	all-trans-retinal	at pH 6.5 and 60&deg;C	[737923]	NA	60		6.5
1.1.1.107	Microbacterium luteolum	TN	59.2	pyridoxal	pH 8.0, 30&deg;C	[656239]	NA	30		8.0
1.1.1.107	Microbacterium luteolum	TN	125	L-fucose	pH 8.0, 30&deg;C	[656239]	NA	30		8.0
1.1.1.107	Mesorhizobium loti	TN	136	NAD+	pH 9.2, 30&deg;C	[667329]	NA	30		9.2
1.1.1.107	Mesorhizobium loti	TN	136	NAD+	30&deg;C, pH 9.2	[667329]	NA	30		9.2
1.1.1.107	Mesorhizobium loti	TN	149	pyridoxal	pH 9.2, 30&deg;C	[667329]	NA	30		9.2
1.1.1.107	Mesorhizobium loti	TN	149	pyridoxal	30&deg;C, pH 9.2	[667329]	NA	30		9.2
1.1.1.107	Microbacterium luteolum	TN	175	D-arabinose	pH 8.0, 30&deg;C	[656239]	NA	30		8.0
1.1.1.107	Microbacterium luteolum	TN	214	L-Xylose	pH 8.0, 30&deg;C	[656239]	NA	30		8.0
1.1.1.108	Xanthomonas translucens	TN	0.001	carnitine	mutant enzyme F234A, at pH 9.5, temperature not specified in the publication	[740222]	1		F234A	9.5
1.1.1.108	Xanthomonas translucens	TN	0.001	carnitine	mutant enzyme R200A, at pH 9.5, temperature not specified in the publication	[740222]	1		R200A	9.5
1.1.1.108	Xanthomonas translucens	TN	0.001	carnitine	mutant enzyme S120A, at pH 9.5, temperature not specified in the publication	[740222]	1		S120A	9.5
1.1.1.108	Xanthomonas translucens	TN	0.002	carnitine	mutant enzyme F143G, at pH 9.5 and 30&deg;C	[740987]	1	30	F143G	9.5
1.1.1.108	Rhizobium sp.	TN	0.003	carnitine	mutant enzyme Y140S, at pH 9.5 and 30&deg;C	[740987]	1	30	Y140S	9.5
1.1.1.108	Xanthomonas translucens	TN	0.003	carnitine	mutant enzyme Y147A, at pH 9.5, temperature not specified in the publication	[740222]	1		Y147A	9.5
1.1.1.108	Xanthomonas translucens	TN	0.006	carnitine	mutant enzyme F143S, at pH 9.5 and 30&deg;C	[740987]	1	30	F143S	9.5
1.1.1.108	Xanthomonas translucens	TN	0.007	carnitine	mutant enzyme F143A, at pH 9.5 and 30&deg;C	[740987]	1	30	F143A	9.5
1.1.1.108	Xanthomonas translucens	TN	0.007	carnitine	mutant enzyme Y147A, at pH 9.5, temperature not specified in the publication	[740222]	1		Y147A	9.5
1.1.1.108	Xanthomonas translucens	TN	0.008	carnitine	mutant enzyme W228A, at pH 9.5, temperature not specified in the publication	[740222]	1		W228A	9.5
1.1.1.108	Xanthomonas translucens	TN	0.009	carnitine	mutant enzyme F189A, at pH 9.5, temperature not specified in the publication	[740222]	1		F189A	9.5
1.1.1.108	Xanthomonas translucens	TN	0.01	carnitine	mutant enzyme M231A, at pH 9.5, temperature not specified in the publication	[740222]	1		M231A	9.5
1.1.1.108	Rhizobium sp.	TN	0.01	carnitine	mutant enzyme Y140C, at pH 9.5 and 30&deg;C	[740987]	1	30	Y140C	9.5
1.1.1.108	Xanthomonas translucens	TN	0.013	carnitine	mutant enzyme Y237A, at pH 9.5, temperature not specified in the publication	[740222]	1		Y237A	9.5
1.1.1.108	Xanthomonas translucens	TN	0.016	carnitine	mutant enzyme F143K, at pH 9.5 and 30&deg;C	[740987]	1	30	F143K	9.5
1.1.1.108	Xanthomonas translucens	TN	0.016	carnitine	mutant enzyme R297A, at pH 9.5, temperature not specified in the publication	[740222]	1		R297A	9.5
1.1.1.108	Xanthomonas translucens	TN	0.017	carnitine	mutant enzyme F143N, at pH 9.5 and 30&deg;C	[740987]	1	30	F143N	9.5
1.1.1.108	Xanthomonas translucens	TN	0.019	carnitine	mutant enzyme S117A, at pH 9.5, temperature not specified in the publication	[740222]	1		S117A	9.5
1.1.1.108	Xanthomonas translucens	TN	0.039	carnitine	mutant enzyme F143H, at pH 9.5 and 30&deg;C	[740987]	1	30	F143H	9.5
1.1.1.108	Xanthomonas translucens	TN	0.044	carnitine	mutant enzyme M246A, at pH 9.5, temperature not specified in the publication	[740222]	1		M246A	9.5
1.1.1.108	Xanthomonas translucens	TN	0.05	carnitine	mutant enzyme F143Y, at pH 9.5 and 30&deg;C	[740987]	1	30	F143Y	9.5
1.1.1.108	Xanthomonas translucens	TN	0.051	carnitine	mutant enzyme F143C, at pH 9.5 and 30&deg;C	[740987]	1	30	F143C	9.5
1.1.1.108	Xanthomonas translucens	TN	0.068	carnitine	mutant enzyme T262A, at pH 9.5, temperature not specified in the publication	[740222]	1		T262A	9.5
1.1.1.108	Xanthomonas translucens	TN	0.079	carnitine	mutant enzyme N144A, at pH 9.5, temperature not specified in the publication	[740222]	1		N144A	9.5
1.1.1.108	Xanthomonas translucens	TN	0.157	carnitine	mutant enzyme Q252A, at pH 9.5, temperature not specified in the publication	[740222]	1		Q252A	9.5
1.1.1.108	Xanthomonas translucens	TN	0.22	carnitine	mutant enzyme E185A, at pH 9.5, temperature not specified in the publication	[740222]	1		E185A	9.5
1.1.1.108	Rhizobium sp.	TN	0.236	carnitine	mutant enzyme Y140W, at pH 9.5 and 30&deg;C	[740987]	1	30	Y140W	9.5
1.1.1.108	Xanthomonas translucens	TN	0.37	carnitine	mutant enzyme G233S/A224F, at pH 9.5 and 30&deg;C	[740987]	1	30	G233S/A224F	9.5
1.1.1.108	Xanthomonas translucens	TN	0.37	carnitine	mutant enzyme I190V/A191G, at pH 9.5 and 30&deg;C	[740987]	1	30	I190V/A191G	9.5
1.1.1.108	Xanthomonas translucens	TN	1.19	carnitine	mutant enzyme G188A, at pH 9.5 and 30&deg;C	[740987]	1	30	G188A	9.5
1.1.1.108	Xanthomonas translucens	TN	1.279	carnitine	wild type enzyme, at pH 9.5, temperature not specified in the publication	[740222]	0			9.5
1.1.1.108	Xanthomonas translucens	TN	1.97	carnitine	wild type enzyme, at pH 9.5 and 30&deg;C	[740987]	0	30		9.5
1.1.1.108	Rhizobium sp.	TN	6.03	carnitine	mutant enzyme A185G, at pH 9.5 and 30&deg;C	[740987]	1	30	A185G	9.5
1.1.1.108	Rhizobium sp.	TN	9.796	carnitine	mutant enzyme Y140F, at pH 9.5 and 30&deg;C	[740987]	1	30	Y140F	9.5
1.1.1.108	Rhizobium sp.	TN	11.36	carnitine	mutant enzyme S220G/F221A, at pH 9.5 and 30&deg;C	[740987]	1	30	S220G/F221A	9.5
1.1.1.108	Rhizobium sp.	TN	11.77	carnitine	wild type enzyme, at pH 9.5 and 30&deg;C	[740987]	0	30		9.5
1.1.1.11	Gluconobacter oxydans	TN	13.4	ribitol		[701082]	NA
1.1.1.11	Gluconobacter oxydans	TN	13.4	ribitol	pH 8.5, 25&deg;C	[701082]	NA	25		8.5
1.1.1.11	Gluconobacter oxydans	TN	16.3	glycerol		[701082]	NA
1.1.1.11	Gluconobacter oxydans	TN	16.3	glycerol	pH 8.5, 25&deg;C	[701082]	NA	25		8.5
1.1.1.11	Gluconobacter oxydans	TN	19.7	D-sorbitol		[701082]	NA
1.1.1.11	Gluconobacter oxydans	TN	19.7	D-sorbitol	pH 8.5, 25&deg;C	[701082]	NA	25		8.5
1.1.1.11	Gluconobacter oxydans	TN	35.3	D-mannitol		[701082]	NA
1.1.1.11	Gluconobacter oxydans	TN	35.3	D-mannitol	pH 8.5, 25&deg;C	[701082]	NA	25		8.5
1.1.1.11	Gluconobacter oxydans	TN	177.2	xylitol		[701082]	NA
1.1.1.11	Gluconobacter oxydans	TN	177.2	xylitol	pH 8.5, 25&deg;C	[701082]	NA	25		8.5
1.1.1.11	Gluconobacter oxydans	TN	876	D-arabitol		[701082]	NA
1.1.1.11	Gluconobacter oxydans	TN	876	D-arabinitol	pH 8.5, 25&deg;C	[701082]	NA	25		8.5
1.1.1.119	Haloferax mediterranei	TN	0.00041	D-glucose	mutant D216K	[686754]	1		D216K
1.1.1.119	Haloferax mediterranei	TN	0.00041	D-glucose	mutant D344K	[686754]	1		D344K
1.1.1.119	Haloferax mediterranei	TN	0.00045	D-glucose	mutant D172K	[686754]	1		D172K
1.1.1.119	Haloferax mediterranei	TN	0.00045	D-glucose	mutant D172K/D216K/D344K	[686754]	1		D172K/D216K/D344K
1.1.1.119	Haloferax mediterranei	TN	0.00051	D-glucose	wild-type	[686754]	0
1.1.1.119	Sulfurisphaera tokodaii	TN	0.0097	NADP+	mutant enzyme I189V, at pH 9.0 and 80&deg;C	[728011]	1	80	I189V	9.0
1.1.1.119	Sulfurisphaera tokodaii	TN	0.0097	D-glucose	mutant enzyme I189V, at pH 9.0 and 80&deg;C	[728011]	1	80	I189V	9.0
1.1.1.119	Sulfurisphaera tokodaii	TN	0.0101	NADP+	wild type enzyme, at pH 9.0 and 80&deg;C	[728011]	0	80		9.0
1.1.1.119	Sulfurisphaera tokodaii	TN	0.0101	D-glucose	wild type enzyme, at pH 9.0 and 80&deg;C	[728011]	0	80		9.0
1.1.1.119	Sulfurisphaera tokodaii	TN	0.0167	NADP+	mutant enzyme V254I, at pH 9.0 and 80&deg;C	[728011]	1	80	V254I	9.0
1.1.1.119	Sulfurisphaera tokodaii	TN	0.0167	D-glucose	mutant enzyme V254I, at pH 9.0 and 80&deg;C	[728011]	1	80	V254I	9.0
1.1.1.119	Haloferax mediterranei	TN	0.047	D-glucose	cosubstrate NAD+, mutant G206D/R207I/R208N, pH 8.8, 40&deg;C	[699602]	1	40	G206D/R207I/R208N	8.8
1.1.1.119	Haloferax mediterranei	TN	0.072	D-glucose	cosubstrate NAD+, mutant R207I, pH 8.8, 40&deg;C	[699602]	1	40	R207I	8.8
1.1.1.119	Sulfurisphaera tokodaii	TN	0.085	NADP+	pH 9.0, 25&deg;C, mutant enzyme I189V	[728011]	1	25	I189V	9.0
1.1.1.119	Sulfurisphaera tokodaii	TN	0.085	D-glucose	pH 9.0, 25&deg;C, mutant enzyme I189V	[728011]	1	25	I189V	9.0
1.1.1.119	Sulfurisphaera tokodaii	TN	0.085	D-glucose	mutant enzyme I189V, at pH 9.0 and 25&deg;C	[728011]	1	25	I189V	9.0
1.1.1.119	Sulfurisphaera tokodaii	TN	0.0857	NADP+	mutant enzyme I189V, at pH 9.0 and 25&deg;C	[728011]	1	25	I189V	9.0
1.1.1.119	Sulfurisphaera tokodaii	TN	0.11	NADP+	pH 9.0, 25&deg;C, wild-type enzyme	[728011]	0	25		9.0
1.1.1.119	Sulfurisphaera tokodaii	TN	0.11	D-glucose	pH 9.0, 25&deg;C, wild-type enzyme	[728011]	0	25		9.0
1.1.1.119	Sulfurisphaera tokodaii	TN	0.11	NADP+	wild type enzyme, at pH 9.0 and 25&deg;C	[728011]	0	25		9.0
1.1.1.119	Sulfurisphaera tokodaii	TN	0.11	D-glucose	wild type enzyme, at pH 9.0 and 25&deg;C	[728011]	0	25		9.0
1.1.1.119	Haloferax mediterranei	TN	0.2	D-glucose	mutant R207I, pH 8.8, 40&deg;C	[699602]	1	40	R207I	8.8
1.1.1.119	Sulfurisphaera tokodaii	TN	0.205	NADP+	pH 9.0, 25&deg;C, mutant enzyme V254I	[728011]	1	25	V254I	9.0
1.1.1.119	Sulfurisphaera tokodaii	TN	0.205	D-glucose	pH 9.0, 25&deg;C, mutant enzyme V254I	[728011]	1	25	V254I	9.0
1.1.1.119	Sulfurisphaera tokodaii	TN	0.205	NADP+	mutant enzyme V254I, at pH 9.0 and 25&deg;C	[728011]	1	25	V254I	9.0
1.1.1.119	Sulfurisphaera tokodaii	TN	0.205	D-glucose	mutant enzyme V254I, at pH 9.0 and 25&deg;C	[728011]	1	25	V254I	9.0
1.1.1.119	Haloferax mediterranei	TN	0.26	D-glucose	cosubstrate NAD+, wild-type, pH 8.8, 40&deg;C	[699602]	0	40		8.8
1.1.1.119	Haloferax mediterranei	TN	0.26	D-glucose	mutant G206D, pH 8.8, 40&deg;C	[699602]	1	40	G206D	8.8
1.1.1.119	Haloferax mediterranei	TN	0.5	D-glucose	wild-type, pH 8.8, 40&deg;C	[699602]	0	40		8.8
1.1.1.119	Haloferax mediterranei	TN	0.57	D-glucose	cosubstrate NAD+, mutant G206D, pH 8.8, 40&deg;C	[699602]	1	40	G206D	8.8
1.1.1.119	Haloferax mediterranei	TN	0.9	D-glucose	cosubstrate NAD+, mutant G206D/R207I, pH 8.8, 40&deg;C	[699602]	1	40	G206D/R207I	8.8
1.1.1.119	Sulfurisphaera tokodaii	TN	9.7	NADP+	pH 9.0, 80&deg;C, mutant enzyme I189V	[728011]	1	80	I189V	9.0
1.1.1.119	Sulfurisphaera tokodaii	TN	9.7	D-glucose	pH 9.0, 80&deg;C, mutant enzyme I189V	[728011]	1	80	I189V	9.0
1.1.1.119	Sulfurisphaera tokodaii	TN	10.1	NADP+	pH 9.0, 80&deg;C, wild-type enzyme	[728011]	0	80		9.0
1.1.1.119	Sulfurisphaera tokodaii	TN	10.1	D-glucose	pH 9.0, 80&deg;C, wild-type enzyme	[728011]	0	80		9.0
1.1.1.119	Sulfurisphaera tokodaii	TN	16.7	NADP+	pH 9.0, 80&deg;C, mutant enzyme V254I	[728011]	1	80	V254I	9.0
1.1.1.119	Sulfurisphaera tokodaii	TN	16.7	D-glucose	pH 9.0, 80&deg;C, mutant enzyme V254I	[728011]	1	80	V254I	9.0
1.1.1.12	Meyerozyma caribbica	TN	0.108	L-arabinitol	recombinant enzyme, pH 7.0, 30&deg;C	[738728]	NA	30		7.0
1.1.1.12	Neurospora crassa	TN	3.18	NAD+	mutant D211S/I212R, pH 8.0, 25&deg;C	[712767]	1	25	D211S/I212R	8.0
1.1.1.12	Rasamsonia emersonii	TN	3.25	xylitol	pH 9, 30&deg;C	[711121]	NA	30		9
1.1.1.12	Rasamsonia emersonii	TN	3.7	D-sorbitol	pH 9, 30&deg;C	[711121]	NA	30		9
1.1.1.12	Rasamsonia emersonii	TN	4.7	NAD+	pH 9, 30&deg;C	[711121]	NA	30		9
1.1.1.12	Rasamsonia emersonii	TN	5.3	L-arabinitol	pH 9, 30&deg;C	[711121]	NA	30		9
1.1.1.12	Trichoderma reesei	TN	5.76	L-arabinitol	pH 7.0, 22&deg;C	[710970]	NA	22		7.0
1.1.1.12	Trichoderma reesei	TN	7.26	NAD+	pH 7.0, 22&deg;C	[710970]	NA	22		7.0
1.1.1.12	Aspergillus niger	TN	8.23	NAD+	pH 7.0, 22&deg;C	[710970]	NA	22		7.0
1.1.1.12	Neurospora crassa	TN	8.23	NADP+	mutant D211S/I212R, pH 8.0, 25&deg;C	[712767]	1	25	D211S/I212R	8.0
1.1.1.12	Aspergillus niger	TN	8.45	L-arabinitol	pH 7.0, 22&deg;C	[710970]	NA	22		7.0
1.1.1.12	Neurospora crassa	TN	8.58	NAD+	mutant D211S, pH 8.0, 25&deg;C	[712767]	1	25	D211S	8.0
1.1.1.12	Neurospora crassa	TN	10.83	NAD+	wild-type, pH 8.0, 25&deg;C	[712767]	0	25		8.0
1.1.1.12	Neurospora crassa	TN	11.9	NADP+	mutant D211S/I212R/D213N, pH 8.0, 25&deg;C	[712767]	1	25	D211S/I212R/D213N	8.0
1.1.1.12	Aspergillus niger	TN	13.48	D-sorbitol	wild-type, pH 9.6, 20&deg;C	[696988]	0	20		9.6
1.1.1.12	Aspergillus niger	TN	13.88	D-sorbitol	mutant Y318F, pH 9.6, 20&deg;C	[696988]	1	20	Y318F	9.6
1.1.1.12	Aspergillus niger	TN	14.4	L-arabinitol	wild-type, pH 9.6, 20&deg;C	[696988]	0	20		9.6
1.1.1.12	Neurospora crassa	TN	15	xylitol	pH 8.0, 25&deg;C	[684627]	NA	25		8.0
1.1.1.12	Trichoderma reesei	TN	16	L-arabinitol	pH 7.0, 25&deg;C	[740145]	NA	25		7.0
1.1.1.12	Penicillium chrysogenum	TN	17.3	NAD+	pH 7.0, 22&deg;C	[710970]	NA	22		7.0
1.1.1.12	Neurospora crassa	TN	18	adonitol	pH 8.0, 25&deg;C	[684627]	NA	25		8.0
1.1.1.12	Penicillium chrysogenum	TN	18.1	L-arabinitol	pH 7.0, 22&deg;C	[710970]	NA	22		7.0
1.1.1.12	Aspergillus niger	TN	19.67	xylitol	wild-type, pH 9.6, 20&deg;C	[696988]	0	20		9.6
1.1.1.12	Neurospora crassa	TN	20.1	NAD+	pH 8.0, 25&deg;C	[684627]	NA	25		8.0
1.1.1.12	Neurospora crassa	TN	20.16	NADP+	mutant D211S/I212R/S348T, pH 8.0, 25&deg;C	[712767]	1	25	D211S/I212R/S348T	8.0
1.1.1.12	Neurospora crassa	TN	20.2	L-arabinitol	pH 8.0, 25&deg;C	[684627]	NA	25		8.0
1.1.1.12	Trichoderma reesei	TN	29.3	L-arabinitol	pH 8.0, 25&deg;C	[740145]	NA	25		8.0
1.1.1.12	Aspergillus niger	TN	30	L-arabinitol	mutant Y318F, pH 9.6, 20&deg;C	[696988]	1	20	Y318F	9.6
1.1.1.12	Aspergillus niger	TN	36.8	xylitol	mutant Y318F, pH 9.6, 20&deg;C	[696988]	1	20	Y318F	9.6
1.1.1.12	Trichoderma reesei	TN	70	L-arabinitol	pH 9.5, 25&deg;C	[740145]	NA	25		9.5
1.1.1.12	Aspergillus niger	TN	809	D-sorbitol	wild-type	[696988]	0
1.1.1.12	Aspergillus niger	TN	833	D-sorbitol	mutant Y318F	[696988]	1		Y318F
1.1.1.12	Aspergillus niger	TN	863	L-arabitol	wild-type	[696988]	0
1.1.1.12	Aspergillus niger	TN	1180	xylitol	wild-type	[696988]	0
1.1.1.12	Aspergillus niger	TN	1800	L-arabitol	mutant Y318F	[696988]	1		Y318F
1.1.1.12	Aspergillus niger	TN	2208	xylitol	mutant Y318F	[696988]	1		Y318F
1.1.1.120	Rhizobium leguminosarum bv. trifolii	TN	38.12	D-galactose	with NAD+ as cosubstrate, at pH 9.0 and 23&deg;C	[739943]	NA	23		9.0
1.1.1.120	Rhizobium leguminosarum bv. trifolii	TN	69.9	D-galactose	with NADP+ as cosubstrate, at pH 9.0 and 23&deg;C	[739943]	NA	23		9.0
1.1.1.121	Thermus thermophilus HB8	TN	0.075	(R)-tetralol		[697263]	NA
1.1.1.121	Thermus thermophilus	TN	0.075	(R)-tetralol	pH 7.4, 50&deg;C	[747502]	NA	50		7.4
1.1.1.121	Thermus thermophilus HB8	TN	0.1067	L-fucose		[697263]	NA
1.1.1.121	Thermus thermophilus	TN	0.11	L-fucose	pH 7.4, 50&deg;C	[747502]	NA	50		7.4
1.1.1.121	Thermus thermophilus HB8	TN	0.167	(R)-indanol		[697263]	NA
1.1.1.121	Thermus thermophilus	TN	0.17	(R)-indanol	pH 7.4, 50&deg;C	[747502]	NA	50		7.4
1.1.1.121	Thermus thermophilus	TN	0.31	D-galactosamine	pH 7.4, 50&deg;C	[747502]	NA	50		7.4
1.1.1.121	Thermus thermophilus HB8	TN	0.3117	D-galactosamine		[697263]	NA
1.1.1.121	Thermus thermophilus	TN	0.42	D-xylose	pH 7.4, 50&deg;C	[747502]	NA	50		7.4
1.1.1.121	Thermus thermophilus HB8	TN	0.423	D-xylose		[697263]	NA
1.1.1.121	Thermus thermophilus	TN	0.62	D-glucosamine	pH 7.4, 50&deg;C	[747502]	NA	50		7.4
1.1.1.121	Thermus thermophilus HB8	TN	0.6217	D-glucosamine		[697263]	NA
1.1.1.121	Thermus thermophilus	TN	3	D-talose	pH 7.4, 50&deg;C	[747502]	NA	50		7.4
1.1.1.121	Thermus thermophilus HB8	TN	3.017	D-talose		[697263]	NA
1.1.1.121	Thermus thermophilus HB8	TN	3.5	2-Cyclohexen-1-ol		[697263]	NA
1.1.1.121	Thermus thermophilus	TN	3.5	2-Cyclohexen-1-ol	pH 7.4, 50&deg;C	[747502]	NA	50		7.4
1.1.1.121	Thermus thermophilus HB8	TN	3.85	D-glucose		[697263]	NA
1.1.1.121	Thermus thermophilus	TN	3.85	D-glucose	pH 7.4, 50&deg;C	[747502]	NA	50		7.4
1.1.1.121	Thermus thermophilus HB8	TN	3.9	alpha-tetralone		[697263]	NA
1.1.1.121	Thermus thermophilus HB8	TN	4.55	L-arabinose		[697263]	NA
1.1.1.121	Thermus thermophilus	TN	4.55	L-arabinose	pH 7.4, 50&deg;C	[747502]	NA	50		7.4
1.1.1.121	Thermus thermophilus HB8	TN	5.767	cellobiose		[697263]	NA
1.1.1.121	Thermus thermophilus	TN	5.77	cellobiose	pH 7.4, 50&deg;C	[747502]	NA	50		7.4
1.1.1.121	Thermus thermophilus HB8	TN	6.35	6-deoxy-D-glucose		[697263]	NA
1.1.1.121	Thermus thermophilus	TN	6.35	6-deoxy-D-glucose	pH 7.4, 50&deg;C	[747502]	NA	50		7.4
1.1.1.121	Thermus thermophilus	TN	6.9	2-deoxy-D-glucose	pH 7.4, 50&deg;C	[747502]	NA	50		7.4
1.1.1.121	Thermus thermophilus HB8	TN	6.93	2-deoxy-D-glucose		[697263]	NA
1.1.1.121	Thermus thermophilus HB8	TN	7.383	cis-benzene dihydrodiol		[697263]	NA
1.1.1.121	Thermus thermophilus	TN	7.4	cis-benzene dihydrodiol	pH 7.4, 50&deg;C	[747502]	NA	50		7.4
1.1.1.121	Thermus thermophilus HB8	TN	8.25	D-galactose		[697263]	NA
1.1.1.121	Thermus thermophilus	TN	8.25	D-galactose	pH 7.4, 50&deg;C	[747502]	NA	50		7.4
1.1.1.121	Thermus thermophilus	TN	8.7	D-fucose	pH 7.4, 50&deg;C	[747502]	NA	50		7.4
1.1.1.121	Thermus thermophilus HB8	TN	8.73	D-fucose		[697263]	NA
1.1.1.121	Thermus thermophilus HB8	TN	9.23	lactose		[697263]	NA
1.1.1.121	Thermus thermophilus	TN	9.23	lactose	pH 7.4, 50&deg;C	[747502]	NA	50		7.4
1.1.1.121	Thermus thermophilus HB8	TN	12.8	2-deoxy-D-galactose		[697263]	NA
1.1.1.121	Thermus thermophilus	TN	12.8	2-deoxy-D-galactose	pH 7.4, 50&deg;C	[747502]	NA	50		7.4
1.1.1.121	Thermus thermophilus HB8	TN	16.83	phenyl-1,2-propanedione		[697263]	NA
1.1.1.121	Thermus thermophilus HB8	TN	40.3	4-chromanol		[697263]	NA
1.1.1.121	Thermus thermophilus	TN	40.3	4-chromanol	pH 7.4, 50&deg;C	[747502]	NA	50		7.4
1.1.1.121	Thermus thermophilus HB8	TN	138.7	(S)-indanol		[697263]	NA
1.1.1.121	Thermus thermophilus	TN	138.7	(S)-indanol	pH 7.4, 50&deg;C	[747502]	NA	50		7.4
1.1.1.121	Thermus thermophilus HB8	TN	161.7	(S)-tetralol		[697263]	NA
1.1.1.121	Thermus thermophilus	TN	161.7	(S)-tetralol	pH 7.4, 50&deg;C	[747502]	NA	50		7.4
1.1.1.121	Thermus thermophilus HB8	TN	433.3	1-Acenaphthenol		[697263]	NA
1.1.1.121	Thermus thermophilus HB8	TN	981.7	isatin		[697263]	NA
1.1.1.121	Thermus thermophilus	TN	4333	1-Acenaphthenol	pH 7.4, 50&deg;C	[747502]	NA	50		7.4
1.1.1.127	Pectobacterium carotovorum subsp. carotovorum	TN	0.021	NADPH	at pH 7.2 and 45&deg;C	[741387]	NA	45		7.2
1.1.1.127	Pectobacterium carotovorum subsp. carotovorum	TN	0.024	NADH	at pH 7.2 and 45&deg;C	[741387]	NA	45		7.2
1.1.1.133	Salmonella enterica	TN	25	NADH	+/-48	[285846]	NA
1.1.1.133	Salmonella enterica	TN	29	NADPH	+/-66	[285846]	NA
1.1.1.136	Escherichia coli	TN	0.97	UDP-N-acetyl-D-glucosamine	pH 8, 37&deg;C	[725107]	NA	37		8
1.1.1.136	Escherichia coli	TN	1.41	NAD+	pH 8, 37&deg;C	[725107]	NA	37		8
1.1.1.136	Salmonella enterica subsp. enterica serovar Typhi	TN	15.5	NAD+	pH 7.5, 25&deg;C, recombinant enzyme	[667737]	NA	25		7.5
1.1.1.136	Salmonella enterica subsp. enterica serovar Typhi	TN	15.5	UDP-N-acetyl-D-glucosamine	pH 7.5, 25&deg;C, recombinant enzyme	[667737]	NA	25		7.5
1.1.1.14	Rattus norvegicus	TN	0.63	D-xylitol	wild-type, pH 10.0	[686021]	0			10.0
1.1.1.14	Rattus norvegicus	TN	0.71	D-sorbitol	wild-type, pH 10.0	[686021]	0			10.0
1.1.1.14	Candida sp. HA 167	TN	1.19	D-sorbitol	mutant E154C, pH 9.0, 25&deg;C	[684974]	1	25	E154C	9.0
1.1.1.14	Deinococcus geothermalis	TN	1.42	NADP+	substrate-binding loop chimera plus mutation D55N, pH 9.0, temperature not specified in the publication	[736022]	1		D55N	9.0
1.1.1.14	Deinococcus geothermalis	TN	1.53	NAD+	substrate-binding loop chimera plus mutation D55N, pH 9.0, temperature not specified in the publication	[736022]	1		D55N	9.0
1.1.1.14	Deinococcus geothermalis	TN	1.61	NAD+	wild-type, pH 9.0, temperature not specified in the publication	[736022]	0			9.0
1.1.1.14	Ovis aries	TN	2	D-sorbitol	pH 9.0, 25&deg;C	[684974]	NA	25		9.0
1.1.1.14	Deinococcus geothermalis	TN	2.7	NAD+	substrate-binding loop chimera, pH 9.0, temperature not specified in the publication	[736022]	NA			9.0
1.1.1.14	Ovis aries	TN	129	4-deoxy-D-sorbitol		[655289]	NA
1.1.1.14	Candida sp. HA 167	TN	161	D-sorbitol	wild-type, pH 9.0, 25&deg;C	[684974]	0	25		9.0
1.1.1.14	Ovis aries	TN	274	6-deoxy-D-sorbitol		[655289]	NA
1.1.1.14	Ovis aries	TN	350	3-fluoro-D-sorbitol		[655289]	NA
1.1.1.14	Ovis aries	TN	354	4-fluoro-D-sorbitol		[655289]	NA
1.1.1.14	Ovis aries	TN	441	3-deoxy-D-sorbitol		[655289]	NA
1.1.1.14	Ovis aries	TN	506	D-sorbitol		[655289]	NA
1.1.1.14	Ovis aries	TN	559	6-fluoro-D-sorbitol		[655289]	NA
1.1.1.141	Homo sapiens	TN	6.1	prostaglandin E2	pH 8.0, 25&deg;C, 20 nM [1-(3-methylphenyl)-1H-benzimidazol-5-yl](piperidin-1-yl)methanone	[726267]	NA	25		8.0
1.1.1.141	Homo sapiens	TN	7.5	prostaglandin E2	pH 8.0, 25&deg;C, 10 nM 3-(2,5-dimethyl-1-phenyl-1H-pyrrol-3-yl)-6,7,8,9-tetrahydro-5H-[1,2,4]triazolo[4,3-a]azepine	[726267]	NA	25		8.0
1.1.1.141	Homo sapiens	TN	10.3	prostaglandin E2	pH 8.0, 25&deg;C, 10 nM [1-(3-methylphenyl)-1H-benzimidazol-5-yl](piperidin-1-yl)methanone	[726267]	NA	25		8.0
1.1.1.141	Homo sapiens	TN	11.1	prostaglandin E2	pH 8.0, 25&deg;C, 4 nM 3-(2,5-dimethyl-1-phenyl-1H-pyrrol-3-yl)-6,7,8,9-tetrahydro-5H-[1,2,4]triazolo[4,3-a]azepine	[726267]	NA	25		8.0
1.1.1.141	Homo sapiens	TN	12.4	prostaglandin E2	pH 8.0, 25&deg;C, 10 nM 2-([(6-bromo-4H-imidazo[4,5-b]pyridin-2-yl)sulfanyl]methyl)benzonitrile	[726267]	NA	25		8.0
1.1.1.141	Homo sapiens	TN	13.6	prostaglandin E2	pH 8.0, 25&deg;C	[726267]	NA	25		8.0
1.1.1.141	Homo sapiens	TN	14.1	prostaglandin E2	pH 8.0, 25&deg;C, 10 nM 2-([(6-bromo-4H-imidazo[4,5-b]pyridin-2-yl)sulfanyl]methyl)benzonitrile	[726267]	NA	25		8.0
1.1.1.141	Homo sapiens	TN	35	NAD+	37&deg;C, pH 7.5, V186K mutant	[654374]	1	37	V186K	7.5
1.1.1.141	Homo sapiens	TN	37	(5Z,13E)-(15S)-11alpha,15-dihydroxy-9-oxoprost-5,13-dienoate	37&deg;C, pH 7.5, V186K mutant	[654374]	1	37	V186K	7.5
1.1.1.141	Homo sapiens	TN	42	NAD+	37&deg;C, pH 7.5, N91D mutant	[654374]	1	37	N91D	7.5
1.1.1.141	Homo sapiens	TN	45	(5Z,13E)-(15S)-11alpha,15-dihydroxy-9-oxoprost-5,13-dienoate	37&deg;C, pH 7.5, N91D mutant	[654374]	1	37	N91D	7.5
1.1.1.141	Homo sapiens	TN	47	NAD+	37&deg;C, pH 7.5	[654374]	NA	37		7.5
1.1.1.141	Homo sapiens	TN	50	(5Z,13E)-(15S)-11alpha,15-dihydroxy-9-oxoprost-5,13-dienoate	37&deg;C, pH 7.5	[654374]	NA	37		7.5
1.1.1.141	Homo sapiens	TN	70	NAD+	37&deg;C, pH 7.5, V186A mutant	[654374]	1	37	V186A	7.5
1.1.1.141	Homo sapiens	TN	73	(5Z,13E)-(15S)-11alpha,15-dihydroxy-9-oxoprost-5,13-dienoate	37&deg;C, pH 7.5, N91A mutant	[654374]	1	37	N91A	7.5
1.1.1.141	Homo sapiens	TN	78	(5Z,13E)-(15S)-11alpha,15-dihydroxy-9-oxoprost-5,13-dienoate	37&deg;C, pH 7.5, V186A mutant	[654374]	1	37	V186A	7.5
1.1.1.141	Homo sapiens	TN	91	NAD+	37&deg;C, pH 7.5, N91A mutant	[654374]	1	37	N91A	7.5
1.1.1.141	Homo sapiens	TN	110	NAD+	37&deg;C, pH 7.5, I17V mutant	[654374]	1	37	I17V	7.5
1.1.1.141	Homo sapiens	TN	127	(5Z,13E)-(15S)-11alpha,15-dihydroxy-9-oxoprost-5,13-dienoate	37&deg;C, pH 7.5, I17A mutant	[654374]	1	37	I17A	7.5
1.1.1.141	Homo sapiens	TN	129	NAD+	37&deg;C, pH 7.5, I17A mutant	[654374]	1	37	I17A	7.5
1.1.1.141	Homo sapiens	TN	143	(5Z,13E)-(15S)-11alpha,15-dihydroxy-9-oxoprost-5,13-dienoate	37&deg;C, pH 7.5, I17V mutant	[654374]	1	37	I17V	7.5
1.1.1.141	Homo sapiens	TN	165	NAD+	37&deg;C, pH 7.5, I17L mutant	[654374]	1	37	I17L	7.5
1.1.1.141	Homo sapiens	TN	210	(5Z,13E)-(15S)-11alpha,15-dihydroxy-9-oxoprost-5,13-dienoate	37&deg;C, pH 7.5, I17L mutant	[654374]	1	37	I17L	7.5
1.1.1.141	Homo sapiens	TN	247	NAD+	37&deg;C, pH 7.5, V186I mutant	[654374]	1	37	V186I	7.5
1.1.1.141	Homo sapiens	TN	262	(5Z,13E)-(15S)-11alpha,15-dihydroxy-9-oxoprost-5,13-dienoate	37&deg;C, pH 7.5, V186I mutant	[654374]	1	37	V186I	7.5
1.1.1.144	Acinetobacter calcoaceticus	TN	84	perillyl alcohol	mutant benzyl alcohol dehydrogenase	[285944]	1
1.1.1.145	Homo sapiens	TN	0.014	5beta-pregnane-3beta,20alpha-diol	pH 7.4, 25&deg;C	[684725]	NA	25		7.4
1.1.1.145	Homo sapiens	TN	0.017	5beta-androstan-3beta-ol-17-one	pH 7.4, 25&deg;C	[684725]	NA	25		7.4
1.1.1.145	Homo sapiens	TN	0.017	5beta-androstane-3beta,17beta-diol	pH 7.4, 25&deg;C	[684725]	NA	25		7.4
1.1.1.145	Homo sapiens	TN	0.02	dehydroepiandrosterone	wild-type, pH 7.4	[688685]	0			7.4
1.1.1.145	Homo sapiens	TN	0.02	NAD+	wild-type, presence of 2-mercatoethanol pH 7.4	[688685]	0			7.4
1.1.1.145	Homo sapiens	TN	0.02	NAD+	mutant E192A, pH 7.4, 27&deg;C	[725813]	1	27	E192A	7.4
1.1.1.145	Homo sapiens	TN	0.021	dehydroepiandrosterone	wild-type, presence of 2-mercatoethanol pH 7.4	[688685]	0			7.4
1.1.1.145	Homo sapiens	TN	0.022	NAD+	wild-type, pH 7.4	[688685]	0			7.4
1.1.1.145	Homo sapiens	TN	0.022	NAD+	pH 7.4, 27&deg;C, recombinant isozyme 3beta-HSD1 mutant Q240R	[662371]	1	27	Q240R	7.4
1.1.1.145	Homo sapiens	TN	0.023	dehydroepiandrosterone	pH 7.4, 27&deg;C, recombinant isozyme 3beta-HSD1 mutant Q240R	[662371]	1	27	Q240R	7.4
1.1.1.145	Bos taurus	TN	0.0233	allopregnanolone		[389390]	NA
1.1.1.145	Homo sapiens	TN	0.03	dehydroepiandrosterone	mutant C111S, presence of 2-mercatoethanol pH 7.4	[688685]	1		C111S	7.4
1.1.1.145	Homo sapiens	TN	0.03	dehydroepiandrosterone	mutant E192A, pH 7.4, 27&deg;C	[725813]	1	27	E192A	7.4
1.1.1.145	Homo sapiens	TN	0.031	NAD+	mutant C111S, presence of 2-mercatoethanol pH 7.4	[688685]	1		C111S	7.4
1.1.1.145	Homo sapiens	TN	0.032	dehydroepiandrosterone	mutant C111S, pH 7.4	[688685]	1		C111S	7.4
1.1.1.145	Homo sapiens	TN	0.033	NAD+	mutant C111S, pH 7.4	[688685]	1		C111S	7.4
1.1.1.145	Bos taurus	TN	0.0333	dehydroepiandrosterone		[389390]	NA
1.1.1.145	Bos taurus	TN	0.0333	androstenediol		[389390]	NA
1.1.1.145	Homo sapiens	TN	0.038	NAD+	pH 7.4, 27&deg;C, recombinant isozyme 3beta-HSD1 mutant Q105M	[662371]	1	27	Q105M	7.4
1.1.1.145	Bos taurus	TN	0.04	pregnenolone		[389390]	NA
1.1.1.145	Homo sapiens	TN	0.04	NAD+	mutant C111A, presence of 2-mercatoethanol pH 7.4	[688685]	1		C111A	7.4
1.1.1.145	Homo sapiens	TN	0.04	dehydroepiandrosterone	mutant D61N, pH 7.4, 27&deg;C	[725813]	1	27	D61N	7.4
1.1.1.145	Homo sapiens	TN	0.04	NAD+	mutant E192A, pH 7.4, 27&deg;C	[725813]	1	27	E192A	7.4
1.1.1.145	Homo sapiens	TN	0.04	16beta-hydroxy-dehydroepiandrosterone	wild-type 3beta-HSD1, pH 7.4, 27&deg;C	[725813]	0	27		7.4
1.1.1.145	Homo sapiens	TN	0.041	5beta-Pregnan-3beta-ol-20-one	pH 7.4, 25&deg;C	[684725]	NA	25		7.4
1.1.1.145	Homo sapiens	TN	0.043	Dehydrolithocholic acid	pH 7.4, 25&deg;C	[684725]	NA	25		7.4
1.1.1.145	Homo sapiens	TN	0.043	NAD+	mutant C72S, presence of 2-mercatoethanol pH 7.4	[688685]	1		C72S	7.4
1.1.1.145	Homo sapiens	TN	0.047	dehydroepiandrosterone	mutant C111A, presence of 2-mercatoethanol pH 7.4	[688685]	1		C111A	7.4
1.1.1.145	Homo sapiens	TN	0.047	NAD+	mutant C72S, pH 7.4	[688685]	1		C72S	7.4
1.1.1.145	Homo sapiens	TN	0.048	NAD+	mutant C83A, presence of 2-mercatoethanol pH 7.4	[688685]	1		C83A	7.4
1.1.1.145	Homo sapiens	TN	0.048	dehydroepiandrosterone	mutant C83A, presence of 2-mercatoethanol pH 7.4	[688685]	1		C83A	7.4
1.1.1.145	Homo sapiens	TN	0.05	all-trans-retinal	pH 7.4, 25&deg;C	[684725]	NA	25		7.4
1.1.1.145	Homo sapiens	TN	0.05	dehydroepiandrosterone	mutant C72S, presence of 2-mercatoethanol pH 7.4	[688685]	1		C72S	7.4
1.1.1.145	Homo sapiens	TN	0.05	16beta-hydroxy-dehydroepiandrosterone	mutant R195R, pH 7.4, 27&deg;C	[725813]	1	27	R195R	7.4
1.1.1.145	Homo sapiens	TN	0.05	NAD+	wild-type 3beta-HSD1, pH 7.4, 27&deg;C	[725813]	0	27		7.4
1.1.1.145	Homo sapiens	TN	0.05	dehydroepiandrosterone	wild-type 3beta-HSD1, pH 7.4, 27&deg;C	[725813]	0	27		7.4
1.1.1.145	Homo sapiens	TN	0.053	dehydroepiandrosterone	mutant C72S, pH 7.4	[688685]	1		C72S	7.4
1.1.1.145	Homo sapiens	TN	0.055	dehydroepiandrosterone	27&deg;C, pH 7.4	[656577]	NA	27		7.4
1.1.1.145	Homo sapiens	TN	0.055	dehydroepiandrosterone	pH 7.4, 27&deg;C, recombinant wild-type isozyme 3beta-HSD1	[662371]	0	27		7.4
1.1.1.145	Homo sapiens	TN	0.055	dehydroepiandrosterone	mutant C83A, pH 7.4	[688685]	1		C83A	7.4
1.1.1.145	Homo sapiens	TN	0.055	dehydroepiandrosterone	in 0.02 M potassium phosphate buffer, pH 7.4	[700182]	NA			7.4
1.1.1.145	Homo sapiens	TN	0.055	dehydroepiandrosterone	wild-type, pH 7.4, 27&deg;C	[725820]	0	27		7.4
1.1.1.145	Homo sapiens	TN	0.057	NAD+	mutant C83A, pH 7.4	[688685]	1		C83A	7.4
1.1.1.145	Homo sapiens	TN	0.058	NAD+	pH 7.4, 27&deg;C, recombinant wild-type isozyme 3beta-HSD1	[662371]	0	27		7.4
1.1.1.145	Homo sapiens	TN	0.058	NAD+	in 0.02 M potassium phosphate buffer, pH 7.4	[700182]	NA			7.4
1.1.1.145	Homo sapiens	TN	0.06	NAD+	27&deg;C, pH 7.4	[656577]	NA	27		7.4
1.1.1.145	Homo sapiens	TN	0.06	dehydroepiandrosterone	27&deg;C, pH 7.4	[656091]	NA	27		7.4
1.1.1.145	Homo sapiens	TN	0.06	dehydroepiandrosterone	mutant C111A, pH 7.4	[688685]	1		C111A	7.4
1.1.1.145	Homo sapiens	TN	0.06	NAD+	mutant D61N, pH 7.4, 27&deg;C	[725813]	1	27	D61N	7.4
1.1.1.145	Homo sapiens	TN	0.06	dehydroepiandrosterone	mutant E192A, pH 7.4, 27&deg;C	[725813]	1	27	E192A	7.4
1.1.1.145	Homo sapiens	TN	0.062	dehydroepiandrosterone	pH 7.4, 27&deg;C, recombinant wild-type isozyme 3beta-HSD1	[656091]	0	27		7.4
1.1.1.145	Homo sapiens	TN	0.063	5beta-pregnane-3,20-dione	pH 7.4, 25&deg;C	[684725]	NA	25		7.4
1.1.1.145	Homo sapiens	TN	0.063	NAD+	mutant C111A, pH 7.4	[688685]	1		C111A	7.4
1.1.1.145	Homo sapiens	TN	0.07	5beta-pregnan-20alpha-ol-3-one	pH 7.4, 25&deg;C	[684725]	NA	25		7.4
1.1.1.145	Homo sapiens	TN	0.07	NAD+	27&deg;C, pH 7.4	[656091]	NA	27		7.4
1.1.1.145	Homo sapiens	TN	0.07	16alpha-hydroxy-dehydroepiandrosterone	mutant R195R, pH 7.4, 27&deg;C	[725813]	1	27	R195R	7.4
1.1.1.145	Homo sapiens	TN	0.075	(S)-phenyl-1-butanol	pH 7.4, 25&deg;C	[684725]	NA	25		7.4
1.1.1.145	Homo sapiens	TN	0.075	dehydroepiandrosterone	pH 7.4, 27&deg;C, recombinant isozyme 3beta-HSD2 mutant Q105M	[662371]	1	27	Q105M	7.4
1.1.1.145	Homo sapiens	TN	0.075	dehydroepiandrosterone	mutant Q105M, pH 7.4, 27&deg;C	[725820]	1	27	Q105M	7.4
1.1.1.145	Homo sapiens	TN	0.077	5beta-androstane-3,17-dione	pH 7.4, 25&deg;C	[684725]	NA	25		7.4
1.1.1.145	Homo sapiens	TN	0.08	NAD+	27&deg;C, pH 7.4, H156Y mutant 3beta-HSD1	[656091]	1	27	H156Y	7.4
1.1.1.145	Homo sapiens	TN	0.083	5beta-androstan-17beta-ol-3-one	pH 7.4, 25&deg;C	[684725]	NA	25		7.4
1.1.1.145	Homo sapiens	TN	0.087	NAD+	mutant C72F, pH 7.4	[688685]	1		C72F	7.4
1.1.1.145	Homo sapiens	TN	0.087	dehydroepiandrosterone	mutant C72F, pH 7.4	[688685]	1		C72F	7.4
1.1.1.145	Homo sapiens	TN	0.087	NAD+	mutant C72F, presence of 2-mercatoethanol pH 7.4	[688685]	1		C72F	7.4
1.1.1.145	Homo sapiens	TN	0.087	dehydroepiandrosterone	mutant C72F, presence of 2-mercatoethanol pH 7.4	[688685]	1		C72F	7.4
1.1.1.145	Homo sapiens	TN	0.09	dehydroepiandrosterone	mutant R195R, pH 7.4, 27&deg;C	[725813]	1	27	R195R	7.4
1.1.1.145	Homo sapiens	TN	0.09	16alpha-hydroxy-dehydroepiandrosterone	wild-type 3beta-HSD1, pH 7.4, 27&deg;C	[725813]	0	27		7.4
1.1.1.145	Homo sapiens	TN	0.093	dehydroepiandrosterone	mutant P195R, pH 7.4, 27&deg;C	[725820]	1	27	P195R	7.4
1.1.1.145	Homo sapiens	TN	0.095	5alpha-dihydrotestosterone	pH 7.4, 25&deg;C	[684725]	NA	25		7.4
1.1.1.145	Homo sapiens	TN	0.097	5alpha-androstane-3,17-dione	pH 7.4, 25&deg;C	[684725]	NA	25		7.4
1.1.1.145	Homo sapiens	TN	0.1	NAD+	mutant R195P, pH 7.4, 27&deg;C	[725813]	1	27	R195P	7.4
1.1.1.145	Homo sapiens	TN	0.11	NAD+	wild-type 3beta-HSD2, pH 7.4, 27&deg;C	[725813]	0	27		7.4
1.1.1.145	Homo sapiens	TN	0.113	dehydroepiandrosterone	pH 7.4, 27&deg;C, recombinant isozyme 3beta-HSD1 mutant Q105M	[662371]	1	27	Q105M	7.4
1.1.1.145	Homo sapiens	TN	0.113	dehydroepiandrosterone	mutant Q105M, pH 7.4, 27&deg;C	[725820]	1	27	Q105M	7.4
1.1.1.145	Homo sapiens	TN	0.115	dehydroepiandrosterone	pH 7.4, 27&deg;C, recombinant wild-type isozyme 3beta-HSD2	[656091]	0	27		7.4
1.1.1.145	Homo sapiens	TN	0.118	NAD+	pH 7.4, 27&deg;C, recombinant wild-type isozyme 3beta-HSD2	[662371]	0	27		7.4
1.1.1.145	Homo sapiens	TN	0.118	dehydroepiandrosterone	pH 7.4, 27&deg;C, recombinant wild-type isozyme 3beta-HSD2	[662371]	0	27		7.4
1.1.1.145	Homo sapiens	TN	0.118	dehydroepiandrosterone	mutant H156Y, pH 7.4, 27&deg;C	[725820]	1	27	H156Y	7.4
1.1.1.145	Homo sapiens	TN	0.12	NAD+	27&deg;C, pH 7.4	[656091]	NA	27		7.4
1.1.1.145	Homo sapiens	TN	0.12	dehydroepiandrosterone	27&deg;C, pH 7.4	[656091]	NA	27		7.4
1.1.1.145	Homo sapiens	TN	0.12	dehydroepiandrosterone	27&deg;C, pH 7.4, H156Y mutant 3beta-HSD1	[656091]	1	27	H156Y	7.4
1.1.1.145	Homo sapiens	TN	0.12	dehydroepiandrosterone	pH 7.4, 27&deg;C, recombinant mutant H156Y	[656091]	1	27	H156Y	7.4
1.1.1.145	Homo sapiens	TN	0.12	dehydroepiandrosterone	mutant R195P, pH 7.4, 27&deg;C	[725813]	1	27	R195P	7.4
1.1.1.145	Homo sapiens	TN	0.13	dehydroepiandrosterone	mutant R195P, pH 7.4, 27&deg;C	[725820]	1	27	R195P	7.4
1.1.1.145	Homo sapiens	TN	0.14	dehydroepiandrosterone	wild-type 3beta-HSD2, pH 7.4, 27&deg;C	[725813]	0	27		7.4
1.1.1.145	Homo sapiens	TN	0.14	16beta-hydroxy-dehydroepiandrosterone	wild-type 3beta-HSD2, pH 7.4, 27&deg;C	[725813]	0	27		7.4
1.1.1.145	Homo sapiens	TN	0.145	NAD+	pH 7.4, 27&deg;C, recombinant isozyme 3beta-HSD2 mutant Q105M	[662371]	1	27	Q105M	7.4
1.1.1.145	Homo sapiens	TN	0.145	dehydroepiandrosterone	wild-type, pH 7.4, 27&deg;C	[725820]	0	27		7.4
1.1.1.145	Homo sapiens	TN	0.15	16beta-hydroxy-dehydroepiandrosterone	mutant R195P, pH 7.4, 27&deg;C	[725813]	1	27	R195P	7.4
1.1.1.145	Homo sapiens	TN	0.15	16alpha-hydroxy-dehydroepiandrosterone	mutant R195P, pH 7.4, 27&deg;C	[725813]	1	27	R195P	7.4
1.1.1.145	Homo sapiens	TN	0.15	16alpha-hydroxy-dehydroepiandrosterone	wild-type 3beta-HSD2, pH 7.4, 27&deg;C	[725813]	0	27		7.4
1.1.1.145	Homo sapiens	TN	0.17	NAD+	mutant R195R, pH 7.4, 27&deg;C	[725813]	1	27	R195R	7.4
1.1.1.145	Homo sapiens	TN	0.18	(S)-1-indanol	pH 7.4, 25&deg;C	[684725]	NA	25		7.4
1.1.1.145	Homo sapiens	TN	0.187	NAD+	pH 7.4, 27&deg;C, recombinant isozyme 3beta-HSD2 mutant R240Q	[662371]	1	27	R240Q	7.4
1.1.1.145	Homo sapiens	TN	0.217	dehydroepiandrosterone	pH 7.4, 27&deg;C, recombinant isozyme 3beta-HSD2 mutant R240Q	[662371]	1	27	R240Q	7.4
1.1.1.145	Homo sapiens	TN	0.25	(S)-1-tetralol	pH 7.4, 25&deg;C	[684725]	NA	25		7.4
1.1.1.145	Homo sapiens	TN	0.31	NADH	mutant E192A, pH 7.4, 27&deg;C	[725813]	1	27	E192A	7.4
1.1.1.145	Homo sapiens	TN	0.65	menadione	pH 7.4, 25&deg;C	[684725]	NA	25		7.4
1.1.1.145	Homo sapiens	TN	0.69	NADH	mutant E192A, pH 7.4, 27&deg;C	[725813]	1	27	E192A	7.4
1.1.1.145	Homo sapiens	TN	0.75	NADH	wild-type 3beta-HSD1, pH 7.4, 27&deg;C	[725813]	0	27		7.4
1.1.1.145	Homo sapiens	TN	0.76	NADH	mutant D61N, pH 7.4, 27&deg;C	[725813]	1	27	D61N	7.4
1.1.1.145	Homo sapiens	TN	0.85	n-butyrophenone	pH 7.4, 25&deg;C	[684725]	NA	25		7.4
1.1.1.145	Homo sapiens	TN	0.88	1,4-Naphthoquinone	pH 7.4, 25&deg;C	[684725]	NA	25		7.4
1.1.1.145	Homo sapiens	TN	1.03	NADH	mutant R195P, pH 7.4, 27&deg;C	[725813]	1	27	R195P	7.4
1.1.1.145	Mycobacterium tuberculosis	TN	1.48	pregnenolone	pH 8.5, 37&deg;C	[685186]	NA	37		8.5
1.1.1.145	Homo sapiens	TN	1.49	NADH	mutant R195R, pH 7.4, 27&deg;C	[725813]	1	27	R195R	7.4
1.1.1.145	Homo sapiens	TN	1.65	NADH	wild-type 3beta-HSD2, pH 7.4, 27&deg;C	[725813]	0	27		7.4
1.1.1.145	Homo sapiens	TN	2	4-benzoylpyridine	pH 7.4, 25&deg;C	[684725]	NA	25		7.4
1.1.1.145	Homo sapiens	TN	2	valerophenone	pH 7.4, 25&deg;C	[684725]	NA	25		7.4
1.1.1.145	Homo sapiens	TN	2	6-tert-butyl-2,3-epoxy-5-cyclohexene-1,4-dione	pH 7.4, 25&deg;C	[684725]	NA	25		7.4
1.1.1.145	Homo sapiens	TN	2.7	hexanophenone	pH 7.4, 25&deg;C	[684725]	NA	25		7.4
1.1.1.145	Homo sapiens	TN	3.7	4,4'-dimethylbenzil	pH 7.4, 25&deg;C	[684725]	NA	25		7.4
1.1.1.145	Homo sapiens	TN	4.7	Pyridine-4-aldehyde	pH 7.4, 25&deg;C	[684725]	NA	25		7.4
1.1.1.145	Mycobacterium tuberculosis	TN	11.6	dehydroepiandrosterone	pH 8.5, 37&deg;C	[685186]	NA	37		8.5
1.1.1.145	Homo sapiens	TN	11.8	9,10-phenanthrenequinone	pH 7.4, 25&deg;C	[684725]	NA	25		7.4
1.1.1.145	Homo sapiens	TN	16.3	2,3-Hexanedione	pH 7.4, 25&deg;C	[684725]	NA	25		7.4
1.1.1.145	Homo sapiens	TN	16.7	4-nitrobenzaldehyde	pH 7.4, 25&deg;C	[684725]	NA	25		7.4
1.1.1.145	Homo sapiens	TN	26.7	2,3-Pentanedione	pH 7.4, 25&deg;C	[684725]	NA	25		7.4
1.1.1.145	Homo sapiens	TN	28.3	diacetyl	pH 7.4, 25&deg;C	[684725]	NA	25		7.4
1.1.1.145	Homo sapiens	TN	31.7	isatin	pH 7.4, 25&deg;C	[684725]	NA	25		7.4
1.1.1.145	Homo sapiens	TN	31.7	benzil	pH 7.4, 25&deg;C	[684725]	NA	25		7.4
1.1.1.145	Homo sapiens	TN	33.3	4-hexanoylpyridine	pH 7.4, 25&deg;C	[684725]	NA	25		7.4
1.1.1.145	Homo sapiens	TN	33.3	dimethyl-2-oxo-glutarate	pH 7.4, 25&deg;C	[684725]	NA	25		7.4
1.1.1.145	Homo sapiens	TN	40.2	2,3-heptanedione	pH 7.4, 25&deg;C	[684725]	NA	25		7.4
1.1.1.145	Homo sapiens	TN	41.7	1-phenylisatin	pH 7.4, 25&deg;C	[684725]	NA	25		7.4
1.1.1.146	Rattus sp.	TN	0.0000883	11beta,21-dihydroxypregn-4-en-3,20-dione	at pH 7.0	[285962]	NA			7.0
1.1.1.146	Rattus sp.	TN	0.000113	21-hydroxy-pregn-4-en-3,11,20-trione	at pH 7.0	[285962]	NA			7.0
1.1.1.146	Rattus sp.	TN	0.000183	21-hydroxy-pregn-4-en-3,11,20-trione	at pH 8.5	[285962]	NA			8.5
1.1.1.146	Rattus sp.	TN	0.000228	11beta,21-dihydroxypregn-4-en-3,20-dione	at pH 8.5	[285962]	NA			8.5
1.1.1.146	Cavia porcellus	TN	0.04	cortisol	37&deg;C, pH 7.4, recombinant 11beta-HSD1 expressed in Escherichia coli	[656133]	NA	37		7.4
1.1.1.146	Homo sapiens	TN	0.042	cortisol	pH 7.5, 22&deg;C, recombinant wild-type isozyme 11beta-HSD1	[669419]	0	22		7.5
1.1.1.146	Homo sapiens	TN	0.078	cortisol	pH 7.5, 22&deg;C, recombinant wild-type isozyme 11beta-HSD1 oxidized with K3Fe(CN)6	[669419]	1	22	K3F	7.5
1.1.1.146	Homo sapiens	TN	0.19	cortisol	37&deg;C, pH 7.4, recombinant 11beta-HSD1 expressed in Escherichia coli	[656133]	NA	37		7.4
1.1.1.146	Cavia porcellus	TN	0.3	cortisone	37&deg;C, pH 7.4, recombinant 11beta-HSD1 expressed in Escherichia coli	[656133]	NA	37		7.4
1.1.1.146	Homo sapiens	TN	0.4	cortisone	37&deg;C, pH 7.4, recombinant 11beta-HSD1 expressed in Escherichia coli	[656133]	NA	37		7.4
1.1.1.149	Oryctolagus cuniculus	TN	0.0085	all-trans-retinal	at pH 7.4 and 37&deg;C	[740126]	NA	37		7.4
1.1.1.149	Oryctolagus cuniculus	TN	0.009	4-hydroxy-2-nonenal	at pH 7.4 and 37&deg;C	[740126]	NA	37		7.4
1.1.1.149	Oryctolagus cuniculus	TN	0.011	17beta-estradiol	at pH 7.4 and 37&deg;C	[740126]	NA	37		7.4
1.1.1.149	Oryctolagus cuniculus	TN	0.0115	4-oxo-2-hexenal	at pH 7.4 and 37&deg;C	[740126]	NA	37		7.4
1.1.1.149	Oryctolagus cuniculus	TN	0.017	estrone	at pH 7.4 and 37&deg;C	[740126]	NA	37		7.4
1.1.1.149	Oryctolagus cuniculus	TN	0.017	5beta-Pregnan-3alpha,21-diol-20-one	at pH 7.4 and 37&deg;C	[740126]	NA	37		7.4
1.1.1.149	Oryctolagus cuniculus	TN	0.018	5alpha-pregnan-3,20-dione	at pH 7.4 and 37&deg;C	[740126]	NA	37		7.4
1.1.1.149	Oryctolagus cuniculus	TN	0.018	5alpha-Pregnan-3alpha,21-diol-20-one	at pH 7.4 and 37&deg;C	[740126]	NA	37		7.4
1.1.1.149	Oryctolagus cuniculus	TN	0.02	trans-2-nonenal	at pH 7.4 and 37&deg;C	[740126]	NA	37		7.4
1.1.1.149	Oryctolagus cuniculus	TN	0.02	ketotifen	at pH 7.4 and 37&deg;C	[740126]	NA	37		7.4
1.1.1.149	Oryctolagus cuniculus	TN	0.023	isocaproaldehyde	at pH 7.4 and 37&deg;C	[740126]	NA	37		7.4
1.1.1.149	Oryctolagus cuniculus	TN	0.025	5alpha-dihydrotestosterone	at pH 7.4 and 37&deg;C	[740126]	NA	37		7.4
1.1.1.149	Oryctolagus cuniculus	TN	0.025	trans-2-hexenal	at pH 7.4 and 37&deg;C	[740126]	NA	37		7.4
1.1.1.149	Oryctolagus cuniculus	TN	0.025	5alpha-pregnan-3alpha,20alpha-diol	at pH 7.4 and 37&deg;C	[740126]	NA	37		7.4
1.1.1.149	Oryctolagus cuniculus	TN	0.027	progesterone	at pH 7.4 and 37&deg;C	[740126]	NA	37		7.4
1.1.1.149	Oryctolagus cuniculus	TN	0.028	5beta-pregnan-3,20-dione	at pH 7.4 and 37&deg;C	[740126]	NA	37		7.4
1.1.1.149	Oryctolagus cuniculus	TN	0.03	5beta-Pregnan-3alpha-ol-20-one	at pH 7.4 and 37&deg;C	[740126]	NA	37		7.4
1.1.1.149	Oryctolagus cuniculus	TN	0.032	Nonanal	at pH 7.4 and 37&deg;C	[740126]	NA	37		7.4
1.1.1.149	Oryctolagus cuniculus	TN	0.032	5alpha-androstan-3beta,17beta-diol	at pH 7.4 and 37&deg;C	[740126]	NA	37		7.4
1.1.1.149	Oryctolagus cuniculus	TN	0.032	5alpha-pregnan-3alpha-ol-20-one	at pH 7.4 and 37&deg;C	[740126]	NA	37		7.4
1.1.1.149	Oryctolagus cuniculus	TN	0.032	4-pregnen-3alpha-ol-20-one	at pH 7.4 and 37&deg;C	[740126]	NA	37		7.4
1.1.1.149	Oryctolagus cuniculus	TN	0.033	geraniol	at pH 7.4 and 37&deg;C	[740126]	NA	37		7.4
1.1.1.149	Oryctolagus cuniculus	TN	0.033	5beta-Androstan-3beta,17beta-diol	at pH 7.4 and 37&deg;C	[740126]	NA	37		7.4
1.1.1.149	Oryctolagus cuniculus	TN	0.035	acrolein	at pH 7.4 and 37&deg;C	[740126]	NA	37		7.4
1.1.1.149	Rattus norvegicus	TN	0.04	20alpha-hydroxyprogesterone	+/-0.4, A, B and C loop changed, totally converted enzyme	[286003]	NA
1.1.1.149	Oryctolagus cuniculus	TN	0.043	hexanal	at pH 7.4 and 37&deg;C	[740126]	NA	37		7.4
1.1.1.149	Oryctolagus cuniculus	TN	0.043	4-androstene-3,17-dione	at pH 7.4 and 37&deg;C	[740126]	NA	37		7.4
1.1.1.149	Oryctolagus cuniculus	TN	0.043	7alpha-hydroxy-dehydroepiandrosterone	at pH 7.4 and 37&deg;C	[740126]	NA	37		7.4
1.1.1.149	Oryctolagus cuniculus	TN	0.045	5beta-androstan-3beta-ol-17-one	at pH 7.4 and 37&deg;C	[740126]	NA	37		7.4
1.1.1.149	Oryctolagus cuniculus	TN	0.047	5alpha-dihydrotestosterone	at pH 7.4 and 37&deg;C	[740126]	NA	37		7.4
1.1.1.149	Oryctolagus cuniculus	TN	0.048	20alpha-hydroxyprogesterone	at pH 7.4 and 37&deg;C	[740126]	NA	37		7.4
1.1.1.149	Oryctolagus cuniculus	TN	0.053	alpha-tetralone	at pH 7.4 and 37&deg;C	[740126]	NA	37		7.4
1.1.1.149	Rattus norvegicus	TN	0.055	20alpha-hydroxyprogesterone	+/-0.4, A and C loop changed, bifunctional enzyme	[286003]	NA
1.1.1.149	Oryctolagus cuniculus	TN	0.057	testosterone	at pH 7.4 and 37&deg;C	[740126]	NA	37		7.4
1.1.1.149	Oryctolagus cuniculus	TN	0.067	5beta-Androstan-3alpha-ol-17-one	at pH 7.4 and 37&deg;C	[740126]	NA	37		7.4
1.1.1.149	Oryctolagus cuniculus	TN	0.068	4-chromanol	at pH 7.4 and 37&deg;C	[740126]	NA	37		7.4
1.1.1.149	Oryctolagus cuniculus	TN	0.077	5alpha-pregnan-20alpha-ol-3-one	at pH 7.4 and 37&deg;C	[740126]	NA	37		7.4
1.1.1.149	Oryctolagus cuniculus	TN	0.08	dehydroepiandrosterone 3-sulfate	at pH 7.4 and 37&deg;C	[740126]	NA	37		7.4
1.1.1.149	Oryctolagus cuniculus	TN	0.083	5alpha-Androstan-3beta-ol-17-one	at pH 7.4 and 37&deg;C	[740126]	NA	37		7.4
1.1.1.149	Oryctolagus cuniculus	TN	0.085	5alpha-Androstan-3alpha-ol-17-one	at pH 7.4 and 37&deg;C	[740126]	NA	37		7.4
1.1.1.149	Oryctolagus cuniculus	TN	0.097	acetoin	at pH 7.4 and 37&deg;C	[740126]	NA	37		7.4
1.1.1.149	Oryctolagus cuniculus	TN	0.098	Estrone 3-sulfate	at pH 7.4 and 37&deg;C	[740126]	NA	37		7.4
1.1.1.149	Oryctolagus cuniculus	TN	0.1	5-androstene-3beta,17beta-diol	at pH 7.4 and 37&deg;C	[740126]	NA	37		7.4
1.1.1.149	Oryctolagus cuniculus	TN	0.108	trans-benzene dihydrodiol	at pH 7.4 and 37&deg;C	[740126]	NA	37		7.4
1.1.1.149	Oryctolagus cuniculus	TN	0.112	4-Nitroacetophenone	at pH 7.4 and 37&deg;C	[740126]	NA	37		7.4
1.1.1.149	Oryctolagus cuniculus	TN	0.112	4-oxo-2-nonenal	at pH 7.4 and 37&deg;C	[740126]	NA	37		7.4
1.1.1.149	Oryctolagus cuniculus	TN	0.117	befunolol	at pH 7.4 and 37&deg;C	[740126]	NA	37		7.4
1.1.1.149	Oryctolagus cuniculus	TN	0.12	methylglyoxal	at pH 7.4 and 37&deg;C	[740126]	NA	37		7.4
1.1.1.149	Oryctolagus cuniculus	TN	0.125	menadione	at pH 7.4 and 37&deg;C	[740126]	NA	37		7.4
1.1.1.149	Oryctolagus cuniculus	TN	0.132	pyridine 3-aldehyde	at pH 7.4 and 37&deg;C	[740126]	NA	37		7.4
1.1.1.149	Oryctolagus cuniculus	TN	0.137	isatin	at pH 7.4 and 37&deg;C	[740126]	NA	37		7.4
1.1.1.149	Oryctolagus cuniculus	TN	0.153	5beta-androstan-17beta-ol-3-one	at pH 7.4 and 37&deg;C	[740126]	NA	37		7.4
1.1.1.149	Oryctolagus cuniculus	TN	0.153	5beta-pregnan-20alpha-ol-3-one	at pH 7.4 and 37&deg;C	[740126]	NA	37		7.4
1.1.1.149	Oryctolagus cuniculus	TN	0.155	dehydroepiandrosterone	at pH 7.4 and 37&deg;C	[740126]	NA	37		7.4
1.1.1.149	Oryctolagus cuniculus	TN	0.158	diacetyl	at pH 7.4 and 37&deg;C	[740126]	NA	37		7.4
1.1.1.149	Oryctolagus cuniculus	TN	0.158	5alpha-pregnan-20alpha-ol-3-one	at pH 7.4 and 37&deg;C	[740126]	NA	37		7.4
1.1.1.149	Oryctolagus cuniculus	TN	0.167	6-tert-butyl-2,3-epoxy-5-cyclohexen-1,4-dione	at pH 7.4 and 37&deg;C	[740126]	NA	37		7.4
1.1.1.149	Rattus norvegicus	TN	0.178	17alpha-hydroxyprogesterone	+/-0.8	[286001]	NA
1.1.1.149	Oryctolagus cuniculus	TN	0.183	3-deoxyglucosone	at pH 7.4 and 37&deg;C	[740126]	NA	37		7.4
1.1.1.149	Oryctolagus cuniculus	TN	0.183	2-tert-butyl-1,4-benzoquinone	at pH 7.4 and 37&deg;C	[740126]	NA	37		7.4
1.1.1.149	Oryctolagus cuniculus	TN	0.2	(S)-1-indanol	at pH 7.4 and 37&deg;C	[740126]	NA	37		7.4
1.1.1.149	Rattus norvegicus	TN	0.208	3alpha-hydroxy-5-alpha-pregnan-20-one	+/-1.6	[286001]	NA
1.1.1.149	Rattus norvegicus	TN	0.215	D,L-glyceraldehyde	+/-0.3	[286001]	NA
1.1.1.149	Oryctolagus cuniculus	TN	0.217	(S)-1-tetralol	at pH 7.4 and 37&deg;C	[740126]	NA	37		7.4
1.1.1.149	Oryctolagus cuniculus	TN	0.233	beta-ionol	at pH 7.4 and 37&deg;C	[740126]	NA	37		7.4
1.1.1.149	Oryctolagus cuniculus	TN	0.25	5beta-Androstan-3alpha,17beta-diol	at pH 7.4 and 37&deg;C	[740126]	NA	37		7.4
1.1.1.149	Oryctolagus cuniculus	TN	0.27	5alpha-androstan-3alpha,17beta-diol	at pH 7.4 and 37&deg;C	[740126]	NA	37		7.4
1.1.1.149	Oryctolagus cuniculus	TN	0.283	5beta-pregnan-3alpha,20alpha-diol	at pH 7.4 and 37&deg;C	[740126]	NA	37		7.4
1.1.1.149	Rattus norvegicus	TN	0.785	20alpha-hydroxy-5alpha-pregnan-3-one	+/-4.3	[286001]	NA
1.1.1.149	Rattus norvegicus	TN	1.06	20alpha-hydroxyprogesterone	+/-0.3	[286003]	NA
1.1.1.149	Rattus norvegicus	TN	1.17	20alpha-hydroxyprogesterone	+/-0.2	[286001]	NA
1.1.1.149	Rattus norvegicus	TN	1.43	NADPH	+/-1.3	[286001]	NA
1.1.1.149	Rattus norvegicus	TN	1.52	NADP+	+/-6.1	[286001]	NA
1.1.1.149	Rattus norvegicus	TN	1.65	progesterone	+/-6.7	[286001]	NA
1.1.1.149	Rattus norvegicus	TN	5.91	4-nitrobenzaldehyde	+/-33.4	[286001]	NA
1.1.1.149	Rattus norvegicus	TN	7.7	9,10-phenanthrenequinone	+/-26.9	[286001]	NA
1.1.1.153	Homo sapiens	TN	0.0048	9,10-phenanthrenequinone	mutant S157A, pH 6.4, 37&deg;C	[725527]	1	37	S157A	6.4
1.1.1.153	Homo sapiens	TN	0.0053	sepiapterin	mutant N99A, pH 6.4, 37&deg;C	[725527]	1	37	N99A	6.4
1.1.1.153	Homo sapiens	TN	0.0056	9,10-phenanthrenequinone	mutant G14S, pH 6.4, 37&deg;C	[725527]	1	37	G14S	6.4
1.1.1.153	Homo sapiens	TN	0.0058	9,10-phenanthrenequinone	mutant DELTA257-261, pH 6.4, 37&deg;C	[725527]	1	37		6.4
1.1.1.153	Homo sapiens	TN	0.0058	sepiapterin	mutant S157A, pH 6.4, 37&deg;C	[725527]	1	37	S157A	6.4
1.1.1.153	Homo sapiens	TN	0.027	9,10-phenanthrenequinone	mutant K174L, pH 6.4, 37&deg;C	[725527]	1	37	K174L	6.4
1.1.1.153	Homo sapiens	TN	0.048	9,10-phenanthrenequinone	mutant G18D, pH 6.4, 37&deg;C	[725527]	1	37	G18D	6.4
1.1.1.153	Homo sapiens	TN	0.053	sepiapterin	mutant R42G, pH 6.4, 37&deg;C	[725527]	1	37	R42G	6.4
1.1.1.153	Homo sapiens	TN	0.09	sepiapterin	mutant K174L, pH 6.4, 37&deg;C	[725527]	1	37	K174L	6.4
1.1.1.153	Homo sapiens	TN	0.098	9,10-phenanthrenequinone	mutant R42G, pH 6.4, 37&deg;C	[725527]	1	37	R42G	6.4
1.1.1.153	Homo sapiens	TN	0.107	9,10-phenanthrenequinone	mutant D257H, pH 6.4, 37&deg;C	[725527]	1	37	D257H	6.4
1.1.1.153	Homo sapiens	TN	0.146	9,10-phenanthrenequinone	wild-type, pH 6.4, 37&deg;C	[725527]	0	37		6.4
1.1.1.153	Homo sapiens	TN	0.156	sepiapterin	mutant D257H, pH 6.4, 37&deg;C	[725527]	1	37	D257H	6.4
1.1.1.153	Homo sapiens	TN	0.22	9,10-phenanthrenequinone	mutant M205G, pH 6.4, 37&deg;C	[725527]	1	37	M205G	6.4
1.1.1.153	Homo sapiens	TN	0.29	9,10-phenanthrenequinone	mutant N99A, pH 6.4, 37&deg;C	[725527]	1	37	N99A	6.4
1.1.1.153	Homo sapiens	TN	0.428	sepiapterin	mutant M205G, pH 6.4, 37&deg;C	[725527]	1	37	M205G	6.4
1.1.1.153	Homo sapiens	TN	0.45	1,4-Naphthoquinone	wild-type, pH 6.4, 37&deg;C	[725527]	0	37		6.4
1.1.1.153	Homo sapiens	TN	0.6	sepiapterin	mutant Y259A, pH 6.4, 37&deg;C	[725527]	1	37	Y259A	6.4
1.1.1.153	Homo sapiens	TN	0.627	9,10-phenanthrenequinone	wild-type, pH 6.4, 37&deg;C	[725527]	0	37		6.4
1.1.1.153	Homo sapiens	TN	0.627	1,2-naphthoquinone	wild-type, pH 6.4, 37&deg;C	[725527]	0	37		6.4
1.1.1.153	Homo sapiens	TN	0.805	9,10-phenanthrenequinone	mutant Y259A, pH 6.4, 37&deg;C	[725527]	1	37	Y259A	6.4
1.1.1.153	Homo sapiens	TN	1.43	2,3-dimethoxynaphthalene-1,4-dione	wild-type, pH 6.4, 37&deg;C	[725527]	0	37		6.4
1.1.1.153	Homo sapiens	TN	1.45	menadione	wild-type, pH 6.4, 37&deg;C	[725527]	0	37		6.4
1.1.1.153	Homo sapiens	TN	1.61	sepiapterin	wild-type, pH 6.4, 37&deg;C	[725527]	0	37		6.4
1.1.1.154	Escherichia coli	TN	0.02	NAD+	mutant S140A, pH 8.1, 30&deg;C	[726324]	1	30	S140A	8.1
1.1.1.154	Escherichia coli	TN	0.87	NAD+	mutant D141E, pH 8.1, 30&deg;C	[726324]	1	30	D141E	8.1
1.1.1.154	Escherichia coli	TN	1.03	NAD+	mutant H44A, pH 8.1, 30&deg;C	[726324]	1	30	H44A	8.1
1.1.1.154	Escherichia coli	TN	1.06	NAD+	mutant D141A, pH 8.1, 30&deg;C	[726324]	1	30	D141A	8.1
1.1.1.154	Escherichia coli	TN	1.29	(S)-ureidoglycolate	mutant S140A, pH 8.1, 30&deg;C	[726324]	1	30	S140A	8.1
1.1.1.154	Escherichia coli	TN	1.37	(S)-ureidoglycolate	mutant S43A, pH 8.1, 30&deg;C	[726324]	1	30	S43A	8.1
1.1.1.154	Escherichia coli	TN	1.47	NAD+	mutant D141N, pH 8.1, 30&deg;C	[726324]	1	30	D141N	8.1
1.1.1.154	Escherichia coli	TN	1.62	(S)-ureidoglycolate	mutant D141A, pH 8.1, 30&deg;C	[726324]	1	30	D141A	8.1
1.1.1.154	Escherichia coli	TN	1.67	(S)-ureidoglycolate	mutant D141E, pH 8.1, 30&deg;C	[726324]	1	30	D141E	8.1
1.1.1.154	Escherichia coli	TN	1.76	(S)-ureidoglycolate	mutant H44A, pH 8.1, 30&deg;C	[726324]	1	30	H44A	8.1
1.1.1.154	Escherichia coli	TN	1.9	NAD+	mutant Y52F, pH 8.1, 30&deg;C	[726324]	1	30	Y52F	8.1
1.1.1.154	Escherichia coli	TN	1.92	(S)-ureidoglycolate	mutant Y52F, pH 8.1, 30&deg;C	[726324]	1	30	Y52F	8.1
1.1.1.154	Escherichia coli	TN	1.97	(S)-ureidoglycolate	mutant D141N, pH 8.1, 30&deg;C	[726324]	1	30	D141N	8.1
1.1.1.154	Escherichia coli	TN	2.51	NAD+	mutant S43A, pH 8.1, 30&deg;C	[726324]	1	30	S43A	8.1
1.1.1.154	Escherichia coli	TN	9.29	NAD+	mutant R259A, pH 8.1, 30&deg;C	[726324]	1	30	R259A	8.1
1.1.1.154	Escherichia coli	TN	11.98	(S)-ureidoglycolate	mutant R259A, pH 8.1, 30&deg;C	[726324]	1	30	R259A	8.1
1.1.1.154	Escherichia coli	TN	30.65	NAD+	mutant M251A, pH 8.1, 30&deg;C	[726324]	1	30	M251A	8.1
1.1.1.154	Escherichia coli	TN	45.98	(S)-ureidoglycolate	mutant M251A, pH 8.1, 30&deg;C	[726324]	1	30	M251A	8.1
1.1.1.154	Escherichia coli	TN	57	(S)-ureidoglycolate	wild-type, pH 8.1, 30&deg;C	[726324]	0	30		8.1
1.1.1.154	Escherichia coli	TN	62	NAD+	wild-type, pH 8.1, 30&deg;C	[726324]	0	30		8.1
1.1.1.159	Escherichia coli	TN	0.417	glycocholic acid		[286085]	NA
1.1.1.159	Escherichia coli	TN	3.13	taurocholic acid		[286085]	NA
1.1.1.159	Escherichia coli	TN	3.43	taurochenodeoxycholic acid		[286085]	NA
1.1.1.159	Escherichia coli	TN	7.92	cholic acid	mutant K163I	[286083]	1		K163I
1.1.1.159	Escherichia coli	TN	8.18	chenodeoxycholic acid		[286085]	NA
1.1.1.159	Clostridium sardiniense	TN	13.76	NADP+	wild-type enzyme, pH and temperature not specified in the publication	[740787]	0
1.1.1.159	Escherichia coli	TN	20.1	cholic acid	mutant Y159H	[286083]	1		Y159H
1.1.1.159	Clostridium sardiniense	TN	28.66	NADP+	mutant R194G, pH and temperature not specified in the publication	[740787]	1		R194G
1.1.1.159	Escherichia coli	TN	30.7	cholic acid	mutant S146A	[286083]	1		S146A
1.1.1.159	Escherichia coli	TN	53.7	cholic acid	mutant S146H	[286083]	1		S146H
1.1.1.159	Clostridium sardiniense	TN	58.55	NADP+	mutant R16G, pH and temperature not specified in the publication	[740787]	1		R16G
1.1.1.159	Escherichia coli	TN	63.3	cholic acid		[286085]	NA
1.1.1.159	Escherichia coli	TN	96.2	cholic acid	mutant K163R	[286083]	1		K163R
1.1.1.159	Escherichia coli	TN	151	cholic acid		[286083]	NA
1.1.1.16	Rhizobium leguminosarum	TN	13.91	galactitol	pH 9.5, 35&deg;C	[740390]	NA	35		9.5
1.1.1.169	Thermococcus kodakarensis	TN	2.22	NADPH	recombinant enzyme, pH 6.4, 70&deg;C	[736827]	NA	70		6.4
1.1.1.169	Thermococcus kodakarensis	TN	2.41	NAD+	recombinant enzyme, pH 6.4, 70&deg;C	[736827]	NA	70		6.4
1.1.1.169	Thermococcus kodakarensis	TN	3.17	(R)-pantoate	recombinant enzyme, pH 6.4, 70&deg;C	[736827]	NA	70		6.4
1.1.1.169	Thermococcus kodakarensis	TN	3.8	(R)-pantoate	recombinant enzyme, pH 6.4, 70&deg;C	[736827]	NA	70		6.4
1.1.1.169	Escherichia coli	TN	8	ketopantoate		[286110]	NA
1.1.1.169	Staphylococcus aureus	TN	16.4	NADPH	mutant enzyme A181L, at pH 7.5 and 25&deg;C	[740065]	1	25	A181L	7.5
1.1.1.169	Staphylococcus aureus	TN	16.6	(R)-4-dehydropantoate	wild type enzyme, at pH 7.5 and 25&deg;C	[740065]	0	25		7.5
1.1.1.169	Staphylococcus aureus	TN	16.8	NADPH	wild type enzyme, at pH 7.5 and 25&deg;C	[740065]	0	25		7.5
1.1.1.169	Staphylococcus aureus	TN	18.2	(R)-4-dehydropantoate	mutant enzyme A181L, at pH 7.5 and 25&deg;C	[740065]	1	25	A181L	7.5
1.1.1.169	Thermococcus kodakarensis	TN	19.7	NADH	recombinant enzyme, pH 6.4, 70&deg;C	[736827]	NA	70		6.4
1.1.1.169	Thermococcus kodakarensis	TN	23.1	2-dehydropantoate	recombinant enzyme, pH 6.4, 70&deg;C	[736827]	NA	70		6.4
1.1.1.169	Escherichia coli	TN	25	NADPH	pH 7.5, 27&deg;C, wild-type enzyme	[687675]	0	27		7.5
1.1.1.169	Escherichia coli	TN	25	2-dehydropantoate	pH 7.5, 27&deg;C, wild-type enzyme	[687675]	0	27		7.5
1.1.1.169	Escherichia coli	TN	40	ketopantoate		[286110]	NA
1.1.1.17	Aspergillus fumigatus	TN	0.0019	D-mannitol 1-phosphate	purified mutant K213A	[697276]	1		K213A
1.1.1.17	Aspergillus fumigatus	TN	8.5	D-mannitol 1-phosphate	pH 7.1, 25&deg;C, recombinant enzyme	[685964]	NA	25		7.1
1.1.1.17	Aspergillus fumigatus	TN	10.6	D-mannitol 1-phosphate	pH 7.1, 25&deg;C, recombinant enzyme	[722234]	NA	25		7.1
1.1.1.17	Aspergillus fumigatus	TN	125	D-fructose 6-phosphate	pH 7.1, 25&deg;C, recombinant enzyme	[685964]	NA	25		7.1
1.1.1.17	Aspergillus fumigatus	TN	132	D-fructose 6-phosphate	pH 10.0, 25&deg;C, recombinant enzyme	[722234]	NA	25		10.0
1.1.1.173	Scheffersomyces stipitis	TN	1510	L-rhamnose	pH 9.0, 30&deg;C, recombinant enzyme	[687737]	NA	30		9.0
1.1.1.173	Debaryomyces hansenii	TN	2860	L-rhamnose	pH 9.0, 30&deg;C, recombinant enzyme	[687737]	NA	30		9.0
1.1.1.175	Caulobacter vibrioides	TN	22.3	L-arabinose	25&deg;C, pH 6.8	[725868]	NA	25		6.8
1.1.1.175	Caulobacter vibrioides	TN	22.7	D-xylose	25&deg;C, pH 9.0	[725868]	NA	25		9.0
1.1.1.175	Caulobacter vibrioides	TN	24.2	L-arabinose	25&deg;C, pH 9.0	[725868]	NA	25		9.0
1.1.1.175	Caulobacter vibrioides	TN	25.8	NAD+	25&deg;C, pH 6.8	[725868]	NA	25		6.8
1.1.1.175	Caulobacter vibrioides	TN	26.2	D-xylose	25&deg;C, pH 6.8	[725868]	NA	25		6.8
1.1.1.175	Caulobacter vibrioides	TN	29.2	L-arabinose	25&deg;C, pH 7.0	[725868]	NA	25		7.0
1.1.1.175	Caulobacter vibrioides	TN	30.3	D-xylose	25&deg;C, pH 7.0	[725868]	NA	25		7.0
1.1.1.175	Caulobacter vibrioides	TN	31	NAD+	25&deg;C, pH 9.0	[725868]	NA	25		9.0
1.1.1.175	Caulobacter vibrioides	TN	35.7	NAD+	25&deg;C, pH 7.0	[725868]	NA	25		7.0
1.1.1.179	Macaca fascicularis	TN	0.4	D-xylose	oxidation reaction of mutant R37D, 25 mM Tris-HCl pH 7.5, 0.25 mM NADP+, 50 mM D-xylose	[684150]	1		R37D	7.5
1.1.1.179	Macaca fascicularis	TN	0.45	D-xylose	oxidation reaction of mutant A36D, 25 mM Tris-HCl pH 7.5, 0.25 mM NADP+, 50 mM D-xylose	[684150]	1		A36D	7.5
1.1.1.179	Macaca fascicularis	TN	0.5	D-xylose	oxidation reaction of mutant H76Q, 25 mM Tris-HCl pH 7.5, 0.25 mM NADP+, 50 mM D-xylose	[684150]	1		H76Q	7.5
1.1.1.179	Macaca fascicularis	TN	0.9	D-xylose	oxidation reaction of mutant H79Q, 25 mM Tris-HCl pH 7.5, 0.25 mM NADP+, 50 mM D-xylose	[684150]	1		H79Q	7.5
1.1.1.179	Macaca fascicularis	TN	1	D-xylose	oxidation reaction of mutant R41D, 25 mM Tris-HCl pH 7.5, 0.25 mM NADP+, 50 mM D-xylose	[684150]	1		R41D	7.5
1.1.1.179	Macaca fascicularis	TN	1.2	D-xylose	oxidation reaction of mutant R37A, 25 mM Tris-HCl pH 7.5, 0.25 mM NADP+, 50 mM D-xylose	[684150]	1		R37A	7.5
1.1.1.179	Paenarthrobacter nicotinovorans	TN	1.5	NAD+	28&deg;C, pH 7.8	[723749]	NA	28		7.8
1.1.1.179	Macaca fascicularis	TN	1.7	D-xylose	oxidation reaction of mutant R41A, 25 mM Tris-HCl pH 7.5, 0.25 mM NADP+, 50 mM D-xylose	[684150]	1		R41A	7.5
1.1.1.179	Macaca fascicularis	TN	2.6	D-xylose	oxidation reaction of wild type enzyme, 25 mM Tris-HCl pH 7.5, 0.25 mM NADP+, 50 mM D-xylose	[684150]	0			7.5
1.1.1.179	Trichoderma reesei	TN	5.7	D-glucose	pH 8.0, 30&deg;C, recombinant enzyme	[686797]	NA	30		8.0
1.1.1.179	Sus scrofa	TN	9	D-arabinose		[286126]	NA
1.1.1.179	Paenarthrobacter nicotinovorans	TN	10.5	NADP+	28&deg;C, pH 7.8	[723749]	NA	28		7.8
1.1.1.179	Sus scrofa	TN	12	D-galactose		[286126]	NA
1.1.1.179	Paenarthrobacter nicotinovorans	TN	14.9	D-xylose	28&deg;C, pH 7.8, with NADP+ as cofactor	[723749]	NA	28		7.8
1.1.1.179	Sus scrofa	TN	16	D-glucose		[286126]	NA
1.1.1.179	Trichoderma reesei	TN	21.8	D-xylose	pH 8.1, 30&deg;C, recombinant enzyme	[686797]	NA	30		8.1
1.1.1.179	Sus scrofa	TN	22	2-deoxy-D-glucose		[286126]	NA
1.1.1.179	Sus scrofa	TN	40	D-ribose		[286126]	NA
1.1.1.179	Sus scrofa	TN	45	L-arabinose		[286126]	NA
1.1.1.179	Sus scrofa	TN	58	D-xylose		[286126]	NA
1.1.1.179	Haloarcula marismortui	TN	273	D-glucose	pH 8.3, 37&deg;C	[655884]	NA	37		8.3
1.1.1.179	Haloarcula marismortui	TN	356	D-xylose	pH 8.3, 37&deg;C	[655884]	NA	37		8.3
1.1.1.179	Haloarcula marismortui	TN	360	D-ribose	pH 8.3, 37&deg;C	[655884]	NA	37		8.3
1.1.1.18	Bacillus subtilis	TN	0.23	myo-inositol	pH 9.0, 25&deg;C, recombinant mutant H176A	[685170]	1	25	H176A	9.0
1.1.1.18	Bacillus subtilis	TN	1.9	myo-inositol	pH 9.0, 25&deg;C, recombinant mutant D172N	[685170]	1	25	D172N	9.0
1.1.1.18	Bacillus subtilis	TN	34	myo-inositol	pH 9.0, 25&deg;C, recombinant mutant Y235F	[685170]	1	25	Y235F	9.0
1.1.1.18	Bacillus subtilis	TN	47	myo-inositol	pH 9.0, 25&deg;C, recombinant mutant Y233F	[685170]	1	25	Y233F	9.0
1.1.1.18	Bacillus subtilis	TN	58	myo-inositol	pH 9.0, 25&deg;C, recombinant wild-type enzyme	[685170]	0	25		9.0
1.1.1.18	Bacillus subtilis	TN	73	myo-inositol	pH 9.0, 25&deg;C, recombinant mutant D179N	[685170]	1	25	D179N	9.0
1.1.1.183	Zingiber officinale	TN	4.6	nerol	at pH 9.5 and 25&deg;C	[741134]	NA	25		9.5
1.1.1.183	Zingiber officinale	TN	4.6	nerol	pH 9.5, 25&deg;C, recombinant enzyme	[741134]	NA	25		9.5
1.1.1.183	Zingiber officinale	TN	5	NADP+	at pH 9.5 and 25&deg;C	[741134]	NA	25		9.5
1.1.1.183	Zingiber officinale	TN	5	NADP+	pH 9.5, 25&deg;C, recombinant enzyme	[741134]	NA	25		9.5
1.1.1.183	Zingiber officinale	TN	5.4	geraniol	at pH 9.5 and 25&deg;C	[741134]	NA	25		9.5
1.1.1.183	Zingiber officinale	TN	5.4	geraniol	pH 9.5, 25&deg;C, recombinant enzyme	[741134]	NA	25		9.5
1.1.1.184	Sus scrofa	TN	0.00027	1-(3-methyl-1,4-dioxidoquinoxalin-2-yl)ethanone	pH 7.4, 37&deg;C	[724831]	NA	37		7.4
1.1.1.184	Gallus gallus	TN	0.00062	1-(3-methyl-1,4-dioxidoquinoxalin-2-yl)ethanone	pH 7.4, 37&deg;C	[724831]	NA	37		7.4
1.1.1.184	Homo sapiens	TN	0.009167	4-benzoylpyridine	mutant P230W	[697269]	1		P230W
1.1.1.184	Homo sapiens	TN	0.0092	menadione	pH 6.5, 25&deg;C	[688959]	NA	25		6.5
1.1.1.184	Homo sapiens	TN	0.0098	4-nitrobenzaldehyde	pH 6.5, 25&deg;C	[688959]	NA	25		6.5
1.1.1.184	Canis lupus familiaris	TN	0.01	all-trans-retinol	pH 7.4	[685454]	NA			7.4
1.1.1.184	Homo sapiens	TN	0.0103	doxorubicin		[697582]	NA
1.1.1.184	Homo sapiens	TN	0.0103	4-benzoylpyridine	wild-type	[697269]	0
1.1.1.184	Homo sapiens	TN	0.011	menadione	wild-type	[697269]	0
1.1.1.184	Homo sapiens	TN	0.012	4-benzoylpyridine	pH 6.5, 25&deg;C	[688959]	NA	25		6.5
1.1.1.184	Homo sapiens	TN	0.01217	menadione	mutant P230W	[697269]	1		P230W
1.1.1.184	Cricetulus griseus	TN	0.0283	4-nitrobenzaldehyde	at 100 mM sodium phosphate buffer, pH 6.5, 0.065 mM NADPH, 25&deg;C	[697262]	NA	25		6.5
1.1.1.184	Cricetulus griseus	TN	0.04167	menadione	mutant W230P	[697269]	1		W230P
1.1.1.184	Cricetulus griseus	TN	0.0483	menadione	wild-type	[697269]	0
1.1.1.184	Cricetulus griseus	TN	0.053	4-benzoylpyridine	at 100 mM sodium phosphate buffer, pH 6.5, 0.065 mM NADPH, 25&deg;C	[697262]	NA	25		6.5
1.1.1.184	Cricetulus griseus	TN	0.063	4-benzoylpyridine	wild-type	[697269]	0
1.1.1.184	Cricetulus griseus	TN	0.065	4-benzoylpyridine	mutant W230P	[697269]	1		W230P
1.1.1.184	Canis lupus familiaris	TN	0.07	9-cis-retinal	pH 7.4	[685454]	NA			7.4
1.1.1.184	Canis lupus familiaris	TN	0.08	all-trans-retinal	pH 7.4	[685454]	NA			7.4
1.1.1.184	Sus scrofa	TN	0.15	menadione	pH 7.4, 37&deg;C	[724831]	NA	37		7.4
1.1.1.184	Homo sapiens	TN	0.15	doxorubicin	single nucleotide polymorphism V88I mutation	[697584]	1		V88I
1.1.1.184	Homo sapiens	TN	0.17	isatin	wild-type, pH 7.4, 25&deg;C	[724718]	0	25		7.4
1.1.1.184	Homo sapiens	TN	0.17	isatin	wild-type, pH 7.4, 37&deg;C	[724718]	0	37		7.4
1.1.1.184	Gallus gallus	TN	0.18	acetone	pH 6.5, 25&deg;C	[740436]	NA	25		6.5
1.1.1.184	Homo sapiens	TN	0.18	doxorubicin	single nucleotide polymorphism P131S mutation	[697584]	1		P131S
1.1.1.184	Rattus norvegicus	TN	0.183	4-benzoylpyridine	mutant W230P	[697269]	1		W230P
1.1.1.184	Homo sapiens	TN	0.19	menadione	single nucleotide polymorphism V88I mutation	[697584]	1		V88I
1.1.1.184	Homo sapiens	TN	0.21	doxorubicin	wild-type	[697584]	0
1.1.1.184	Rattus norvegicus	TN	0.23	4-benzoylpyridine	wild-type	[697269]	0
1.1.1.184	Homo sapiens	TN	0.25	1,4-Naphthoquinone	after treatment with S-nitrosoglutathione, pH 7.4, 25&deg;C	[724718]	NA	25		7.4
1.1.1.184	Homo sapiens	TN	0.25	4-benzoylpyridine	enzyme modified by S-nitrosoglutathione, pH 7.4, 37&deg;C	[724718]	NA	37		7.4
1.1.1.184	Gallus gallus	TN	0.27	menadione	pH 6.5, 25&deg;C	[740436]	NA	25		6.5
1.1.1.184	Homo sapiens	TN	0.28	menadione	after treatment with S-nitrosoglutathione, pH 7.4, 25&deg;C	[724718]	NA	25		7.4
1.1.1.184	Homo sapiens	TN	0.28	1,4-Naphthoquinone	enzyme modified by S-nitrosoglutathione, pH 7.4, 37&deg;C	[724718]	NA	37		7.4
1.1.1.184	Homo sapiens	TN	0.3	menadione	wild-type	[697584]	0
1.1.1.184	Cricetulus griseus	TN	0.3	4-nitrobenzaldehyde	at 100 mM sodium phosphate buffer, pH 6.5, 0.065 mM NADPH, 25&deg;C	[697262]	NA	25		6.5
1.1.1.184	Homo sapiens	TN	0.3	4-benzoylpyridine	after treatment with S-nitrosoglutathione, pH 7.4, 25&deg;C	[724718]	NA	25		7.4
1.1.1.184	Homo sapiens	TN	0.3	isatin	enzyme modified by S-nitrosoglutathione, pH 7.4, 37&deg;C	[724718]	NA	37		7.4
1.1.1.184	Homo sapiens	TN	0.32	2,3-Hexanedione	after treatment with S-nitrosoglutathione, pH 7.4, 25&deg;C	[724718]	NA	25		7.4
1.1.1.184	Homo sapiens	TN	0.32	menadione	enzyme modified by S-nitrosoglutathione, pH 7.4, 37&deg;C	[724718]	NA	37		7.4
1.1.1.184	Homo sapiens	TN	0.33	menadione	single nucleotide polymorphism P131S mutation	[697584]	1		P131S
1.1.1.184	Homo sapiens	TN	0.38	oracin	enzyme modified by S-nitrosoglutathione, pH 7.4, 37&deg;C	[724718]	NA	37		7.4
1.1.1.184	Gallus gallus	TN	0.45	estrone	pH 6.5, 25&deg;C	[740436]	NA	25		6.5
1.1.1.184	Homo sapiens	TN	0.48	daunorubicin	enzyme modified by S-nitrosoglutathione, pH 7.4, 37&deg;C	[724718]	NA	37		7.4
1.1.1.184	Canis lupus familiaris	TN	0.51	menadione	pH 6.0	[685454]	NA			6.0
1.1.1.184	Cricetulus griseus	TN	0.5167	isatin	at 100 mM sodium phosphate buffer, pH 6.5, 0.065 mM NADPH, 25&deg;C	[697262]	NA	25		6.5
1.1.1.184	Homo sapiens	TN	0.55	1,4-Naphthoquinone	wild-type, pH 7.4, 25&deg;C	[724718]	0	25		7.4
1.1.1.184	Homo sapiens	TN	0.55	1,4-Naphthoquinone	wild-type, pH 7.4, 37&deg;C	[724718]	0	37		7.4
1.1.1.184	Cricetulus griseus	TN	0.583	isatin	at 100 mM sodium phosphate buffer, pH 6.5, 0.065 mM NADPH, 25&deg;C	[697262]	NA	25		6.5
1.1.1.184	Gallus gallus	TN	0.6	testosterone	pH 6.5, 25&deg;C	[740436]	NA	25		6.5
1.1.1.184	Gallus gallus	TN	0.68	prostaglandin E2	pH 6.5, 25&deg;C	[740436]	NA	25		6.5
1.1.1.184	Homo sapiens	TN	0.68	menadione	wild-type, pH 7.4, 25&deg;C	[724718]	0	25		7.4
1.1.1.184	Homo sapiens	TN	0.68	menadione	wild-type, pH 7.4, 37&deg;C	[724718]	0	37		7.4
1.1.1.184	Homo sapiens	TN	1	4-(methylnitrosamino)-1-(3-pyridyl)-1-butanone	enzyme modified by S-nitrosoglutathione, pH 7.4, 37&deg;C	[724718]	NA	37		7.4
1.1.1.184	Cricetulus griseus	TN	1.03	4-benzoylpyridine	at 100 mM sodium phosphate buffer, pH 6.5, 0.065 mM NADPH, 25&deg;C	[697262]	NA	25		6.5
1.1.1.184	Aeropyrum pernix	TN	1.05	ethyl 4-chloro-3-oxobutanoate	pH 6.0, 50&deg;C	[740396]	NA	50		6.0
1.1.1.184	Cricetulus griseus	TN	1.087	4-nitrobenzaldehyde	at 100 mM sodium phosphate buffer, pH 6.5, 0.065 mM NADPH, 25&deg;C	[697262]	NA	25		6.5
1.1.1.184	Canis lupus familiaris	TN	1.12	menadione	mutant D218V, pH 7.4, 37&deg;C	[740356]	1	37	D218V	7.4
1.1.1.184	Canis lupus familiaris	TN	1.12	daunorubicin	mutant D218V, pH 7.4, 37&deg;C	[740356]	1	37	D218V	7.4
1.1.1.184	Candida parapsilosis	TN	1.13	NADH	mutant S172T, pH 7.5, 35&deg;C	[684196]	1	35	S172T	7.5
1.1.1.184	Candida parapsilosis	TN	1.13	2-hydroxyacetophenone	mutant S172T, with NADH as cofactor, at 35&deg;C in 100 mM acetate buffer (pH 5.0)	[701097]	1	35	S172T	5.0
1.1.1.184	Homo sapiens	TN	1.19	daunorubicin	single nucleotide polymorphism V88I mutation	[697584]	1		V88I
1.1.1.184	Homo sapiens	TN	1.2	4-benzoylpyridine	wild-type, pH 7.4, 25&deg;C	[724718]	0	25		7.4
1.1.1.184	Homo sapiens	TN	1.2	4-benzoylpyridine	wild-type, pH 7.4, 37&deg;C	[724718]	0	37		7.4
1.1.1.184	Candida parapsilosis	TN	1.21	NADPH	mutant S67D/H68D, pH 7.5, 35&deg;C	[684196]	1	35	S67D/H68D	7.5
1.1.1.184	Candida parapsilosis	TN	1.21	2-hydroxyacetophenone	mutant S67D/H68D, NADPH as cofactor	[695766]	1		S67D/H68D
1.1.1.184	Candida parapsilosis	TN	1.21	2-hydroxyacetophenone	mutant S67D/H68D, with NADPH as cofactor, at 35&deg;C in 100 mM acetate buffer (pH 5.0)	[701097]	1	35	S67D/H68D	5.0
1.1.1.184	Candida parapsilosis	TN	1.22	NADH	mutant V270D, pH 7.5, 35&deg;C	[684196]	1	35	V270D	7.5
1.1.1.184	Candida parapsilosis	TN	1.22	2-hydroxyacetophenone	mutant V270D, with NADH as cofactor, at 35&deg;C in 100 mM acetate buffer (pH 5.0)	[701097]	1	35	V270D	5.0
1.1.1.184	Cricetulus griseus	TN	1.225	isatin	at 100 mM sodium phosphate buffer, pH 6.5, 0.065 mM NADPH, 25&deg;C	[697262]	NA	25		6.5
1.1.1.184	Candida parapsilosis	TN	1.24	NADH	deletion mutant lacking 31 N-terminal amino acids, pH 7.5, 35&deg;C	[684196]	1	35		7.5
1.1.1.184	Candida parapsilosis	TN	1.24	2-hydroxyacetophenone	mutant DELTA31, with NADH as cofactor, at 35&deg;C in 100 mM acetate buffer (pH 5.0)	[701097]	1	35		5.0
1.1.1.184	Candida parapsilosis	TN	1.26	NADH	mutant S67D/H68D, pH 7.5, 35&deg;C	[684196]	1	35	S67D/H68D	7.5
1.1.1.184	Candida parapsilosis	TN	1.26	2-hydroxyacetophenone	mutant S67D/H68D, NADH as cofactor	[695766]	1		S67D/H68D
1.1.1.184	Candida parapsilosis	TN	1.26	2-hydroxyacetophenone	mutant S67D/H68D, with NADH as cofactor, at 35&deg;C in 100 mM acetate buffer (pH 5.0)	[701097]	1	35	S67D/H68D	5.0
1.1.1.184	Homo sapiens	TN	1.27	daunorubicin	wild-type, pH 7.4, 37&deg;C	[724718]	0	37		7.4
1.1.1.184	Aeropyrum pernix	TN	1.27	9,10-phenanthrenequinone	pH 6.0, 50&deg;C	[740396]	NA	50		6.0
1.1.1.184	Candida parapsilosis	TN	1.32	NADH	wild-type, pH 7.5, 35&deg;C	[684196]	0	35		7.5
1.1.1.184	Candida parapsilosis	TN	1.32	2-hydroxyacetophenone	wild-type, NADH as cofactor	[695766]	0
1.1.1.184	Candida parapsilosis	TN	1.32	2-hydroxyacetophenone	wild-type, with NADH as cofactor, at 35&deg;C in 100 mM acetate buffer (pH 5.0)	[701097]	0	35		5.0
1.1.1.184	Candida parapsilosis	TN	1.34	NADPH	mutant V270D, pH 7.5, 35&deg;C	[684196]	1	35	V270D	7.5
1.1.1.184	Candida parapsilosis	TN	1.34	2-hydroxyacetophenone	mutant V270D, with NADPH as cofactor, at 35&deg;C in 100 mM acetate buffer (pH 5.0)	[701097]	1	35	V270D	5.0
1.1.1.184	Candida parapsilosis	TN	1.36	NADPH	mutant S172T, pH 7.5, 35&deg;C	[684196]	1	35	S172T	7.5
1.1.1.184	Candida parapsilosis	TN	1.36	2-hydroxyacetophenone	mutant S172T, with NADPH as cofactor, at 35&deg;C in 100 mM acetate buffer (pH 5.0)	[701097]	1	35	S172T	5.0
1.1.1.184	Candida parapsilosis	TN	1.39	NADPH	deletion mutant lacking 31 N-terminal amino acids, pH 7.5, 35&deg;C	[684196]	1	35		7.5
1.1.1.184	Candida parapsilosis	TN	1.39	2-hydroxyacetophenone	mutant DELTA31, with NADPH as cofactor, at 35&deg;C in 100 mM acetate buffer (pH 5.0)	[701097]	1	35		5.0
1.1.1.184	Candida parapsilosis	TN	1.48	NADPH	wild-type, pH 7.5, 35&deg;C	[684196]	0	35		7.5
1.1.1.184	Candida parapsilosis	TN	1.48	2-hydroxyacetophenone	wild-type, NADPH as cofactor	[695766]	0
1.1.1.184	Candida parapsilosis	TN	1.48	2-hydroxyacetophenone	wild-type, with NADPH as cofactor, at 35&deg;C in 100 mM acetate buffer (pH 5.0)	[701097]	0	35		5.0
1.1.1.184	Homo sapiens	TN	1.52	2,3-Hexanedione	enzyme modified by S-nitrosoglutathione, pH 7.4, 37&deg;C	[724718]	NA	37		7.4
1.1.1.184	Homo sapiens	TN	1.67	oracin	wild-type, pH 7.4, 37&deg;C	[724718]	0	37		7.4
1.1.1.184	Candida parapsilosis	TN	1.72	2-hydroxyacetophenone	mutant H68D/P69D, NADPH as cofactor	[695766]	1		H68D/P69D
1.1.1.184	Homo sapiens	TN	1.94	daunorubicin	wild-type	[697584]	0
1.1.1.184	Candida parapsilosis	TN	1.95	2-hydroxyacetophenone	mutant H68D, NADPH as cofactor	[695766]	1		H68D
1.1.1.184	Cricetulus griseus	TN	1.967	4-benzoylpyridine	at 100 mM sodium phosphate buffer, pH 6.5, 0.065 mM NADPH, 25&deg;C	[697262]	NA	25		6.5
1.1.1.184	Homo sapiens	TN	2.02	4-(methylnitrosamino)-1-(3-pyridyl)-1-butanone	wild-type, pH 7.4, 37&deg;C	[724718]	0	37		7.4
1.1.1.184	Homo sapiens	TN	2.02	daunorubicin	single nucleotide polymorphism P131S mutation	[697584]	1		P131S
1.1.1.184	Homo sapiens	TN	2.02	S-nitrosoglutathione	mutant C227S, pH 7.4, temperature not specified in the publication	[724714]	1		C227S	7.4
1.1.1.184	Candida parapsilosis	TN	2.23	2-hydroxyacetophenone	mutant P69D, NADPH as cofactor	[695766]	1		P69D
1.1.1.184	Candida parapsilosis	TN	2.32	2-hydroxyacetophenone	mutant S67D/P69D, NADPH as cofactor	[695766]	1		S67D/P69D
1.1.1.184	Gallus gallus	TN	2.33	9,10-phenanthrenequinone	pH 6.5, 25&deg;C	[740436]	NA	25		6.5
1.1.1.184	Candida parapsilosis	TN	2.35	2-hydroxyacetophenone	mutant S67D, NADPH as cofactor	[695766]	1		S67D
1.1.1.184	Kluyveromyces marxianus	TN	2.5	methyl glyoxal	pH 6.0, 25&deg;C	[740466]	NA	25		6.0
1.1.1.184	Aeropyrum pernix	TN	2.5	p-toluquinone	pH 6.0, 50&deg;C	[740396]	NA	50		6.0
1.1.1.184	Gallus gallus	TN	2.55	isatin	pH 6.5, 25&deg;C	[740436]	NA	25		6.5
1.1.1.184	Homo sapiens	TN	2.62	S-nitrosoglutathione	wild-type, pH 7.4, temperature not specified in the publication	[724714]	0			7.4
1.1.1.184	Kluyveromyces marxianus	TN	2.67	NADPH	pH 6.0, 25&deg;C	[740466]	NA	25		6.0
1.1.1.184	Gallus gallus	TN	2.72	1-(3-methyl-4-oxidoquinoxalin-2-yl)ethanone	pH 7.4, 37&deg;C	[724831]	NA	37		7.4
1.1.1.184	Sus scrofa	TN	2.89	1-(3-methyl-4-oxidoquinoxalin-2-yl)ethanone	pH 7.4, 37&deg;C	[724831]	NA	37		7.4
1.1.1.184	Gallus gallus	TN	3.28	p-toluquinone	pH 6.5, 25&deg;C	[740436]	NA	25		6.5
1.1.1.184	Homo sapiens	TN	3.47	1,2-naphthoquinone	wild-type, pH 7.4, 25&deg;C	[724718]	0	25		7.4
1.1.1.184	Homo sapiens	TN	3.47	1,2-naphthoquinone	wild-type, pH 7.4, 37&deg;C	[724718]	0	37		7.4
1.1.1.184	Gallus gallus	TN	3.48	4-nitrobenzaldehyde	pH 6.5, 25&deg;C	[740436]	NA	25		6.5
1.1.1.184	Canis lupus familiaris	TN	3.5	S-1-phenyl-1-butanol	pH 7.4	[685454]	NA			7.4
1.1.1.184	Canis lupus familiaris	TN	3.52	daunorubicin	wild-type, pH 7.4, 37&deg;C	[740356]	0	37		7.4
1.1.1.184	Homo sapiens	TN	3.57	9,10-phenanthrenequinone	wild-type, pH 7.4, 25&deg;C	[724718]	0	25		7.4
1.1.1.184	Homo sapiens	TN	3.57	9,10-phenanthrenequinone	wild-type, pH 7.4, 37&deg;C	[724718]	0	37		7.4
1.1.1.184	Kluyveromyces marxianus	TN	3.67	NADPH	pH 6.0, 25&deg;C	[740466]	NA	25		6.0
1.1.1.184	Kluyveromyces marxianus	TN	4	methyl glyoxal	pH 6.0, 25&deg;C	[740466]	NA	25		6.0
1.1.1.184	Gallus gallus	TN	4.17	menadione	pH 7.4, 37&deg;C	[724831]	NA	37		7.4
1.1.1.184	Methanobacterium palustre	TN	5	Cyclohexanol	pH 7.5, 37&deg;C	[724899]	NA	37		7.5
1.1.1.184	Methanobacterium palustre	TN	5	2-Pentanol	pH 7.5, 37&deg;C	[724899]	NA	37		7.5
1.1.1.184	Homo sapiens	TN	5.05	S-nitrosoglutathione	mutant D236A/K238P/D239K/S240A/I241T/R242K/T243S/V244P, pH 7.4, temperature not specified in the publication	[724714]	1		D236A/K238P/D239K/S240A/I241T/R242K/T243S/V244P	7.4
1.1.1.184	Homo sapiens	TN	5.13	2,3-Hexanedione	wild-type, pH 7.4, 25&deg;C	[724718]	0	25		7.4
1.1.1.184	Homo sapiens	TN	5.13	2,3-Hexanedione	wild-type, pH 7.4, 37&deg;C	[724718]	0	37		7.4
1.1.1.184	Homo sapiens	TN	5.25	9,10-phenanthrenequinone	wild-type, pH 7.4, temperature not specified in the publication	[724714]	0			7.4
1.1.1.184	Methanobacterium palustre	TN	6	Cycloheptanone	pH 7.5, 37&deg;C	[724899]	NA	37		7.5
1.1.1.184	Canis lupus familiaris	TN	6.3	isatin	pH 7.4	[685454]	NA			7.4
1.1.1.184	Candida parapsilosis	TN	6.37	2-hydroxyacetophenone	mutant H68D/P69D, NADH as cofactor	[695766]	1		H68D/P69D
1.1.1.184	Candida parapsilosis	TN	6.54	2-hydroxyacetophenone	mutant P69D, NADH as cofactor	[695766]	1		P69D
1.1.1.184	Candida parapsilosis	TN	6.58	2-hydroxyacetophenone	mutant H68D, NADH as cofactor	[695766]	1		H68D
1.1.1.184	Candida parapsilosis	TN	6.63	2-hydroxyacetophenone	mutant S67D, NADH as cofactor	[695766]	1		S67D
1.1.1.184	Homo sapiens	TN	6.7	9,10-phenanthrenequinone	after treatment with S-nitrosoglutathione, pH 7.4, 25&deg;C	[724718]	NA	25		7.4
1.1.1.184	Homo sapiens	TN	6.7	1,2-naphthoquinone	after treatment with S-nitrosoglutathione, pH 7.4, 25&deg;C	[724718]	NA	25		7.4
1.1.1.184	Homo sapiens	TN	6.7	1,2-naphthoquinone	enzyme modified by S-nitrosoglutathione, pH 7.4, 37&deg;C	[724718]	NA	37		7.4
1.1.1.184	Homo sapiens	TN	6.75	3-glutathionyl-4-hydroxynonanal	pH 8.4, 37&deg;C	[740479]	NA	37		8.4
1.1.1.184	Candida parapsilosis	TN	6.76	2-hydroxyacetophenone	mutant S67D/P69D, NADH as cofactor	[695766]	1		S67D/P69D
1.1.1.184	Canis lupus familiaris	TN	6.8	16-ketoestrone	pH 7.4	[685454]	NA			7.4
1.1.1.184	Canis lupus familiaris	TN	8.48	menadione	wild-type, pH 7.4, 37&deg;C	[740356]	0	37		7.4
1.1.1.184	Homo sapiens	TN	8.6	glutathione-4-oxonon-2-enal	pH 7.4, 37&deg;C, recombinant enzyme	[654729]	NA	37		7.4
1.1.1.184	Homo sapiens	TN	9.77	isatin	after treatment with S-nitrosoglutathione, pH 7.4, 25&deg;C	[724718]	NA	25		7.4
1.1.1.184	Homo sapiens	TN	9.77	9,10-phenanthrenequinone	enzyme modified by S-nitrosoglutathione, pH 7.4, 37&deg;C	[724718]	NA	37		7.4
1.1.1.184	Homo sapiens	TN	9.9	menadione	pH 7.4, 37&deg;C, recombinant isozyme CBR V244	[668391]	NA	37		7.4
1.1.1.184	Canis lupus familiaris	TN	10	heptanophenone	pH 6.0	[685454]	NA			6.0
1.1.1.184	Gluconobacter oxydans	TN	10.7	2,3-Pentanedione	pH 7.0, 25&deg;C	[724046]	NA	25		7.0
1.1.1.184	Homo sapiens	TN	10.83	S-nitrosoglutathione	mutant P230W/D236A/K238P/D239K/S240A/I241T/R242K/T243S/V244PpH 7.4, temperature not specified in the publication	[724714]	1		P230W/D236A/K238P/D239K/S240A/I241T/R242K/T243S/V244P	7.4
1.1.1.184	Canis lupus familiaris	TN	11	valerophenone	pH 6.0	[685454]	NA			6.0
1.1.1.184	Thermotoga maritima	TN	11.2	ethyl 2-oxo-4-phenylbutyrate	pH 9.0, 70&deg;C, recombinant enzyme	[721912]	NA	70		9.0
1.1.1.184	Thermotoga maritima	TN	12.5	ethyl 2-methylacetoacetate	pH 9.0, 70&deg;C, recombinant enzyme	[721912]	NA	70		9.0
1.1.1.184	Canis lupus familiaris	TN	13	acenaphthenequinone	pH 6.0	[685454]	NA			6.0
1.1.1.184	Canis lupus familiaris	TN	14	isatin	pH 6.0	[685454]	NA			6.0
1.1.1.184	Canis lupus familiaris	TN	15	n-butyrophenone	pH 6.0	[685454]	NA			6.0
1.1.1.184	Homo sapiens	TN	16.3	NADPH	pH 7.4, 37&deg;C, recombinant isozyme CBR V244	[668391]	NA	37		7.4
1.1.1.184	Thermotoga maritima	TN	16.4	2,2,2-trifluoroacetophenone	pH 9.0, 70&deg;C, recombinant enzyme	[721912]	NA	70		9.0
1.1.1.184	Canis lupus familiaris	TN	17	4-benzoylpyridine	pH 6.0	[685454]	NA			6.0
1.1.1.184	Canis lupus familiaris	TN	17	4-hexanoylpyridine	pH 6.0	[685454]	NA			6.0
1.1.1.184	Canis lupus familiaris	TN	17	1-phenylisatin	pH 6.0	[685454]	NA			6.0
1.1.1.184	Methanobacterium palustre	TN	18	2-Pentanone	pH 7.5, 37&deg;C	[724899]	NA	37		7.5
1.1.1.184	Homo sapiens	TN	18	prostaglandin E2	mutant V88I, 37&deg;C, pH 7.4	[686356]	1	37	V88I	7.4
1.1.1.184	Canis lupus familiaris	TN	20	9,10-phenanthrenequinone	pH 6.0	[685454]	NA			6.0
1.1.1.184	Canis lupus familiaris	TN	20	16-ketoestrone	pH 6.0	[685454]	NA			6.0
1.1.1.184	Homo sapiens	TN	20.45	S-nitrosoglutathione	mutant Q142M/C143S/P230W/D236A/K238P/D239K/S240A/I241T/R242K/T243S/V244P/H270S, pH 7.4, temperature not specified in the publication	[724714]	1		Q142M/C143S/P230W/D236A/K238P/D239K/S240A/I241T/R242K/T243S/V244P/H270S	7.4
1.1.1.184	Homo sapiens	TN	20.5	menadione	pH 7.4, 37&deg;C, recombinant isozyme CBR M244	[668391]	NA	37		7.4
1.1.1.184	Canis lupus familiaris	TN	23	2,3-Pentanedione	pH 6.0	[685454]	NA			6.0
1.1.1.184	Canis lupus familiaris	TN	23	2,3-heptanedione	pH 6.0	[685454]	NA			6.0
1.1.1.184	Gluconobacter oxydans	TN	23.8	methylglyoxal	pH 7.0, 25&deg;C	[724046]	NA	25		7.0
1.1.1.184	Homo sapiens	TN	23.8	NADPH	pH 8.4, 25&deg;C	[740481]	NA	25		8.4
1.1.1.184	Canis lupus familiaris	TN	24	2,3-Hexanedione	pH 6.0	[685454]	NA			6.0
1.1.1.184	Canis lupus familiaris	TN	25	hexanophenone	pH 6.0	[685454]	NA			6.0
1.1.1.184	Homo sapiens	TN	25	prostaglandin E2	wild-type, 37&deg;C, pH 7.4	[686356]	0	37		7.4
1.1.1.184	Methanobacterium palustre	TN	26	2,3-Butanediol	pH 7.5, 37&deg;C	[724899]	NA	37		7.5
1.1.1.184	Homo sapiens	TN	26.7	NADPH	pH 7.4, 37&deg;C, recombinant isozyme CBR M244	[668391]	NA	37		7.4
1.1.1.184	Homo sapiens	TN	30.5	3-glutathionyl-hexanal	pH 8.4, 25&deg;C	[740481]	NA	25		8.4
1.1.1.184	Homo sapiens	TN	30.8	3-glutathionyl-nonanal	pH 8.4, 25&deg;C	[740481]	NA	25		8.4
1.1.1.184	Canis lupus familiaris	TN	32	benzoylformic acid ethyl ester	pH 6.0	[685454]	NA			6.0
1.1.1.184	Homo sapiens	TN	36.2	9,10-phenanthrenequinone	mutant C227S, pH 7.4, temperature not specified in the publication	[724714]	1		C227S	7.4
1.1.1.184	Gluconobacter oxydans	TN	36.7	2,3-Pentanedione	pH 7.0, 25&deg;C	[724046]	NA	25		7.0
1.1.1.184	Gluconobacter oxydans	TN	39.3	Phenylglyoxal	pH 7.0, 25&deg;C	[724046]	NA	25		7.0
1.1.1.184	Homo sapiens	TN	61	daunorubicin	mutant V88I, 37&deg;C, pH 7.4	[686356]	1	37	V88I	7.4
1.1.1.184	Starmerella magnoliae	TN	64	NADH	pH 6.5, 30&deg;C, recombinant mutant S1M1	[668014]	1	30	S1M	6.5
1.1.1.184	Methanobacterium palustre	TN	80	Cyclopentanone	pH 7.5, 37&deg;C	[724899]	NA	37		7.5
1.1.1.184	Homo sapiens	TN	85	menadione	mutant V88I, 37&deg;C, pH 7.4	[686356]	1	37	V88I	7.4
1.1.1.184	Methanobacterium palustre	TN	86	2-butanone	pH 7.5, 37&deg;C	[724899]	NA	37		7.5
1.1.1.184	Methanobacterium palustre	TN	86	cyclohexanone	pH 7.5, 37&deg;C	[724899]	NA	37		7.5
1.1.1.184	Homo sapiens	TN	91	daunorubicin	wild-type, 37&deg;C, pH 7.4	[686356]	0	37		7.4
1.1.1.184	Methanobacterium palustre	TN	106	Cyclopentanol	pH 7.5, 37&deg;C	[724899]	NA	37		7.5
1.1.1.184	Homo sapiens	TN	110	menadione	wild-type, 37&deg;C, pH 7.4	[686356]	0	37		7.4
1.1.1.184	Starmerella magnoliae	TN	120	NADH	pH 6.5, 30&deg;C, recombinant mutant S1M4	[668014]	1	30	S1M	6.5
1.1.1.184	Methanobacterium palustre	TN	123	(S)-2-butanol	pH 7.5, 37&deg;C	[724899]	NA	37		7.5
1.1.1.184	Methanobacterium palustre	TN	129	NADPH	pH 7.5, 37&deg;C	[724899]	NA	37		7.5
1.1.1.184	Methanobacterium palustre	TN	129	propanone	pH 7.5, 37&deg;C	[724899]	NA	37		7.5
1.1.1.184	Methanobacterium palustre	TN	149	2-butanol	pH 7.5, 37&deg;C	[724899]	NA	37		7.5
1.1.1.184	Homo sapiens	TN	149	NADPH	mutant V88I, 37&deg;C, pH 7.4	[686356]	1	37	V88I	7.4
1.1.1.184	Methanobacterium palustre	TN	177	(R)-2-butanol	pH 7.5, 37&deg;C	[724899]	NA	37		7.5
1.1.1.184	Homo sapiens	TN	179	NADPH	wild-type, 37&deg;C, pH 7.4	[686356]	0	37		7.4
1.1.1.184	Methanobacterium palustre	TN	183	acetoin	pH 7.5, 37&deg;C	[724899]	NA	37		7.5
1.1.1.184	Homo sapiens	TN	190.8	3-glutathionyl-propanal	pH 8.4, 25&deg;C	[740481]	NA	25		8.4
1.1.1.184	Homo sapiens	TN	220	4-oxonon-2-enal	pH 7.4, 37&deg;C, recombinant enzyme	[654729]	NA	37		7.4
1.1.1.184	Methanobacterium palustre	TN	243	NADP+	pH 7.5, 37&deg;C	[724899]	NA	37		7.5
1.1.1.184	Methanobacterium palustre	TN	243	2-propanol	pH 7.5, 37&deg;C	[724899]	NA	37		7.5
1.1.1.184	Homo sapiens	TN	246	menadione	pH 7.4, 37&deg;C, recombinant enzyme	[654729]	NA	37		7.4
1.1.1.184	Methanobacterium palustre	TN	609	diacetyl	pH 7.5, 37&deg;C	[724899]	NA	37		7.5
1.1.1.184	Starmerella magnoliae	TN	870	NADPH	pH 6.5, 30&deg;C, recombinant wild-type enzyme	[668014]	0	30		6.5
1.1.1.188	Homo sapiens	TN	0.0027	androst-4-ene-3,17-dione	pH 7.0, 37&deg;C	[685035]	NA	37		7.0
1.1.1.188	Sus scrofa	TN	0.2467	prostaglandin H2		[687797]	NA
1.1.1.188	Mus musculus	TN	0.2467	prostaglandin H2	pH 7.0, 24&deg;C	[687797]	NA	24		7.0
1.1.1.188	Homo sapiens	TN	1.4	9,10-phenanthrenequinone	pH 7.0, 37&deg;C	[685035]	NA	37		7.0
1.1.1.19	Homo sapiens	TN	-999	more	0.119 per mM * s, L-gulonate, steady state kinetic	[286149]	NA
1.1.1.19	Homo sapiens	TN	-999	more	10.82 per mM * s, D-glucuronate, steady state kinetic	[286149]	NA
1.1.1.19	Homo sapiens	TN	-999	more	1124 per mM * s, NADPH, steady state kinetic	[286149]	NA
1.1.1.192	Geobacillus thermodenitrificans	TN	38.5	NAD+	cosubstrate 1-octanol, pH 8.0, 60&deg;C	[712962]	NA	60		8.0
1.1.1.192	Geobacillus thermodenitrificans	TN	283.1	NADP+	cosubstrate 1-octanol, pH 8.0, 60&deg;C	[712962]	NA	60		8.0
1.1.1.192	Geobacillus thermodenitrificans	TN	4808	NADPH	cosubstrate octanal, pH 8.0, 60&deg;C	[712962]	NA	60		8.0
1.1.1.194	Streptomyces sp.	TN	25.8	coniferyl alcohol	recombinant enzyme, at pH 8.5 and 40&deg;C	[739587]	NA	40		8.5
1.1.1.195	Carthamus tinctorius	TN	0.00098	coniferyl aldehyde	pH 6.5-7.5, 30&deg;C, recombinant enzyme	[741132]	NA	30		6.5
1.1.1.195	Carthamus tinctorius	TN	0.00135	sinapyl aldehyde	pH 6.5-7.5, 30&deg;C, recombinant enzyme	[741132]	NA	30		6.5
1.1.1.195	Plagiochasma appendiculatum	TN	0.005	5-hydroxyconiferylaldehyde	isoform CAD1, at pH 6.0 and 25&deg;C	[739335]	NA	25		6.0
1.1.1.195	Plagiochasma appendiculatum	TN	0.005	sinapaldehyde	isoform CAD2, at pH 6.0 and 25&deg;C	[739335]	NA	25		6.0
1.1.1.195	Carthamus tinctorius	TN	0.0053	sinapyl aldehyde	pH 6.5-7.5, 26&deg;C, recombinant enzyme	[741132]	NA	26		6.5
1.1.1.195	Plagiochasma appendiculatum	TN	0.006	sinapaldehyde	isoform CAD1, at pH 6.0 and 25&deg;C	[739335]	NA	25		6.0
1.1.1.195	Plagiochasma appendiculatum	TN	0.007	5-hydroxyconiferylaldehyde	isoform CAD2, at pH 6.0 and 25&deg;C	[739335]	NA	25		6.0
1.1.1.195	Carthamus tinctorius	TN	0.0121	coniferyl aldehyde	pH 6.5-7.5, 26&deg;C, recombinant enzyme	[741132]	NA	26		6.5
1.1.1.195	Medicago truncatula	TN	0.024	sinapyl aldehyde	Mt-CAD2, pH and temperature not specified in the publication	[741161]	NA
1.1.1.195	Eucalyptus gunnii	TN	0.0242	NAD+		[347815]	NA
1.1.1.195	Arabidopsis thaliana	TN	0.026	4-coumaraldehyde	mutant T49A, 30&deg;C, pH not specified in the publication	[726086]	1	30	T49A
1.1.1.195	Carthamus tinctorius	TN	0.032	coniferyl aldehyde	pH 6.5-7.5, 30&deg;C, recombinant enzyme	[741132]	NA	30		6.5
1.1.1.195	Medicago truncatula	TN	0.039	sinapyl aldehyde	Mt-CAD2 mutant Y136F, pH and temperature not specified in the publication	[741161]	1		Y136F
1.1.1.195	Carthamus tinctorius	TN	0.041	sinapyl aldehyde	pH 6.5-7.5, 30&deg;C, recombinant enzyme	[741132]	NA	30		6.5
1.1.1.195	Medicago truncatula	TN	0.044	sinapyl aldehyde	Mt-CAD2 mutant F226A, pH and temperature not specified in the publication	[741161]	1		F226A
1.1.1.195	Eucalyptus gunnii	TN	0.0555	NADP+		[347815]	NA
1.1.1.195	Plagiochasma appendiculatum	TN	0.062	caffeylaldehyde	isoform CAD2, at pH 6.0 and 25&deg;C	[739335]	NA	25		6.0
1.1.1.195	Plagiochasma appendiculatum	TN	0.072	caffeylaldehyde	isoform CAD1, at pH 6.0 and 25&deg;C	[739335]	NA	25		6.0
1.1.1.195	Plagiochasma appendiculatum	TN	0.072	coniferaldehyde	isoform CAD2, at pH 6.0 and 25&deg;C	[739335]	NA	25		6.0
1.1.1.195	Medicago truncatula	TN	0.083	sinapyl aldehyde	Mt-CAD2 mutant Y136F/F226A, pH and temperature not specified in the publication	[741161]	1		Y136F/F226A
1.1.1.195	Plagiochasma appendiculatum	TN	0.085	coniferaldehyde	isoform CAD1, at pH 6.0 and 25&deg;C	[739335]	NA	25		6.0
1.1.1.195	Medicago truncatula	TN	0.1	coniferyl aldehyde	Mt-CAD2, pH and temperature not specified in the publication	[741161]	NA
1.1.1.195	Nicotiana tabacum	TN	0.17	coniferyl aldehyde	pH 10.5, 30&deg;C, recombinant CAD1-1	[670569]	NA	30		10.5
1.1.1.195	Nicotiana tabacum	TN	0.24	coniferyl aldehyde	pH 8.8, 30&deg;C, recombinant CAD1-7	[670569]	NA	30		8.8
1.1.1.195	Plagiochasma appendiculatum	TN	0.273	4-coumarylaldehyde	isoform CAD2, at pH 6.0 and 25&deg;C	[739335]	NA	25		6.0
1.1.1.195	Plagiochasma appendiculatum	TN	0.367	4-coumarylaldehyde	isoform CAD1, at pH 6.0 and 25&deg;C	[739335]	NA	25		6.0
1.1.1.195	Nicotiana tabacum	TN	0.43	coniferyl alcohol	pH 6.25, 30&deg;C, recombinant CAD1-1	[670569]	NA	30		6.25
1.1.1.195	Medicago truncatula	TN	0.46	p-coumaryl aldehyde	Mt-CAD2, pH and temperature not specified in the publication	[741161]	NA
1.1.1.195	Eucalyptus gunnii	TN	0.49	NADPH		[347815]	NA
1.1.1.195	Nicotiana tabacum	TN	0.99	coniferyl alcohol	pH 6.25, 30&deg;C, recombinant CAD1-7	[670569]	NA	30		6.25
1.1.1.195	Oryza sativa	TN	1.3	coniferyl aldehyde	pH 8.8, 30&deg;C, recombinant enzyme encoded by GH2	[670596]	NA	30		8.8
1.1.1.195	Leucaena leucocephala	TN	2	coniferyl aldehyde	pH 6.5, 40&deg;C	[740539]	NA	40		6.5
1.1.1.195	Helicobacter pylori	TN	2.3	benzaldehyde	pH 7.5, 37&deg;C, recombinant enzyme	[668545]	NA	37		7.5
1.1.1.195	Sinopodophyllum hexandrum	TN	2.4	sinapaldehyde	isoform CAD3, at pH 7.5 and 30&deg;C	[739331]	NA	30		7.5
1.1.1.195	Helicobacter pylori	TN	2.5	benzaldehyde	pH 7.5, 37&deg;C, recombinant enzyme, dismutase reaction with NADP+	[668545]	NA	37		7.5
1.1.1.195	Sinopodophyllum hexandrum	TN	2.76	sinapaldehyde	isoform CAD4, at pH 7.5 and 30&deg;C	[739331]	NA	30		7.5
1.1.1.195	Oryza sativa	TN	3.4	sinapyl aldehyde	pH 8.8, 30&deg;C, recombinant enzyme encoded by GH2	[670596]	NA	30		8.8
1.1.1.195	Sinopodophyllum hexandrum	TN	3.4	sinapaldehyde	isoform CAD2, at pH 7.5 and 30&deg;C	[739331]	NA	30		7.5
1.1.1.195	Helicobacter pylori	TN	3.5	coniferyl alcohol	pH 7.5, 37&deg;C, recombinant enzyme	[668545]	NA	37		7.5
1.1.1.195	Populus tomentosa	TN	3.63	sinapyl aldehyde	pH 6.0, 30&deg;C, recombinant His-tagged enzyme	[741217]	NA	30		6.0
1.1.1.195	Leucaena leucocephala	TN	5.63	cinnamaldehyde	pH 6.5, 40&deg;C	[739876]	NA	40		6.5
1.1.1.195	Helicobacter pylori	TN	5.7	butanol	pH 7.5, 37&deg;C, recombinant enzyme	[668545]	NA	37		7.5
1.1.1.195	Leucaena leucocephala	TN	6.41	cinnamyl alcohol	pH 8.8, 40&deg;C	[739876]	NA	40		8.8
1.1.1.195	Arabidopsis thaliana	TN	6.8	4-coumaraldehyde	wild-type, 30&deg;C, pH not specified in the publication	[726086]	0	30
1.1.1.195	Helicobacter pylori	TN	7.1	ethanol	pH 7.5, 37&deg;C, recombinant enzyme	[668545]	NA	37		7.5
1.1.1.195	Helicobacter pylori	TN	7.7	cinnamyl aldehyde	pH 7.5, 37&deg;C, recombinant enzyme	[668545]	NA	37		7.5
1.1.1.195	Populus tomentosa	TN	7.78	coniferyl aldehyde	pH 6.0, 30&deg;C, recombinant His-tagged enzyme	[741217]	NA	30		6.0
1.1.1.195	Sinopodophyllum hexandrum	TN	7.9	coniferaldehyde	isoform CAD1, at pH 7.5 and 30&deg;C	[739331]	NA	30		7.5
1.1.1.195	Sinopodophyllum hexandrum	TN	8.3	sinapaldehyde	isoform CAD1, at pH 7.5 and 30&deg;C	[739331]	NA	30		7.5
1.1.1.195	Helicobacter pylori	TN	8.4	benzyl alcohol	pH 7.5, 37&deg;C, recombinant enzyme	[668545]	NA	37		7.5
1.1.1.195	Populus tomentosa	TN	8.68	coniferyl aldehyde	pH 6.0, 30&deg;C, recombinant His-tagged enzyme	[741217]	NA	30		6.0
1.1.1.195	Leucaena leucocephala	TN	8.75	coniferyl alcohol	pH 8.8, 40&deg;C	[739876]	NA	40		8.8
1.1.1.195	Sinopodophyllum hexandrum	TN	9	coniferaldehyde	isoform CAD2, at pH 7.5 and 30&deg;C	[739331]	NA	30		7.5
1.1.1.195	Medicago truncatula	TN	9.1	coniferyl aldehyde	Mt-CAD1, pH and temperature not specified in the publication	[741161]	NA
1.1.1.195	Leucaena leucocephala	TN	9.22	NADP+	pH 8.8, 40&deg;C	[739876]	NA	40		8.8
1.1.1.195	Populus tomentosa	TN	10.09	sinapyl aldehyde	pH 6.0, 30&deg;C, recombinant His-tagged enzyme	[741217]	NA	30		6.0
1.1.1.195	Medicago truncatula	TN	10.2	sinapyl aldehyde	Mt-CAD1, pH and temperature not specified in the publication	[741161]	NA
1.1.1.195	Sinopodophyllum hexandrum	TN	10.8	coniferaldehyde	isoform CAD4, at pH 7.5 and 30&deg;C	[739331]	NA	30		7.5
1.1.1.195	Streptomyces sp.	TN	11.2	3-Phenyl-1-propanol	pH 8.0, 30&deg;C	[724592]	NA	30		8.0
1.1.1.195	Sinopodophyllum hexandrum	TN	12	coniferaldehyde	isoform CAD3, at pH 7.5 and 30&deg;C	[739331]	NA	30		7.5
1.1.1.195	Helicobacter pylori	TN	12.8	Propanol	pH 7.5, 37&deg;C, recombinant enzyme	[668545]	NA	37		7.5
1.1.1.195	Panicum virgatum	TN	13.2	coniferyl alcohol	pH not specified in the publication, temperature not specified in the publication	[724491]	NA
1.1.1.195	Helicobacter pylori	TN	13.3	cinnamyl alcohol	pH 7.5, 37&deg;C, recombinant enzyme	[668545]	NA	37		7.5
1.1.1.195	Leucaena leucocephala	TN	14.38	sinapyl alcohol	pH 8.8, 40&deg;C	[739876]	NA	40		8.8
1.1.1.195	Streptomyces sp.	TN	14.4	cinnamaldehyde	pH 8.0, 30&deg;C	[724592]	NA	30		8.0
1.1.1.195	Leucaena leucocephala	TN	15.31	NADPH	pH 6.5, 40&deg;C	[739876]	NA	40		6.5
1.1.1.195	Helicobacter pylori	TN	15.5	NADP+	pH 7.5, 37&deg;C, recombinant enzyme, with benzyla alcohol	[668545]	NA	37		7.5
1.1.1.195	Medicago truncatula	TN	15.6	p-coumaryl aldehyde	Mt-CAD1, pH and temperature not specified in the publication	[741161]	NA
1.1.1.195	Leucaena leucocephala	TN	16	sinapyl alcohol	pH 8.8, 40&deg;C	[740539]	NA	40		8.8
1.1.1.195	Leucaena leucocephala	TN	16.2	cinnamyl alcohol	pH 8.8, 40&deg;C	[740539]	NA	40		8.8
1.1.1.195	Leucaena leucocephala	TN	16.3	coniferyl alcohol	pH 8.8, 40&deg;C	[740539]	NA	40		8.8
1.1.1.195	Leucaena leucocephala	TN	16.56	coniferyl aldehyde	pH 6.5, 40&deg;C	[739876]	NA	40		6.5
1.1.1.195	Populus tomentosa	TN	16.59	sinapyl aldehyde	pH 5.0, 30&deg;C, recombinant His-tagged enzyme	[741217]	NA	30		5.0
1.1.1.195	Helicobacter pylori	TN	16.7	acetaldehyde	pH 7.5, 37&deg;C, recombinant enzyme	[668545]	NA	37		7.5
1.1.1.195	Leucaena leucocephala	TN	18	cinnamaldehyde	pH 6.5, 40&deg;C	[740539]	NA	40		6.5
1.1.1.195	Streptomyces sp.	TN	18.1	cinnamyl alcohol	pH 8.0, 30&deg;C	[724592]	NA	30		8.0
1.1.1.195	Streptomyces sp.	TN	19.9	NAD+	pH 8.0, 30&deg;C	[724592]	NA	30		8.0
1.1.1.195	Leucaena leucocephala	TN	22.5	p-coumaryl aldehyde	pH 6.5, 40&deg;C	[740539]	NA	40		6.5
1.1.1.195	Leucaena leucocephala	TN	23.3	NADP+	pH 8.8, 40&deg;C	[740539]	NA	40		8.8
1.1.1.195	Panicum virgatum	TN	24.7	coumaryl alcohol	pH not specified in the publication, temperature not specified in the publication	[724491]	NA
1.1.1.195	Helicobacter pylori	TN	25.2	NADPH	pH 7.5, 37&deg;C, recombinant enzyme, with acetaldehyde	[668545]	NA	37		7.5
1.1.1.195	Helicobacter pylori	TN	27.4	coniferyl aldehyde	pH 7.5, 37&deg;C, recombinant enzyme	[668545]	NA	37		7.5
1.1.1.195	Leucaena leucocephala	TN	28.8	NADPH	pH 6.5, 40&deg;C	[740539]	NA	40		6.5
1.1.1.195	Leucaena leucocephala	TN	32.2	sinapyl aldehyde	pH 6.5, 40&deg;C	[740539]	NA	40		6.5
1.1.1.195	Streptomyces sp.	TN	32.9	allyl alcohol	pH 8.0, 30&deg;C	[724592]	NA	30		8.0
1.1.1.195	Geobacillus stearothermophilus	TN	33	NAD+	pH 8.8, 50&deg;C	[723979]	NA	50		8.8
1.1.1.195	Arabidopsis thaliana	TN	40.2	4-coumaraldehyde	mutant H52A, 30&deg;C, pH not specified in the publication	[726086]	1	30	H52A
1.1.1.195	Geobacillus stearothermophilus	TN	43	NADH	pH 7.5, 50&deg;C	[723979]	NA	50		7.5
1.1.1.195	Geobacillus stearothermophilus	TN	43	cinnamyl alcohol	pH 8.8, 50&deg;C	[723979]	NA	50		8.8
1.1.1.195	Populus tomentosa	TN	45.42	coniferyl aldehyde	pH 5.0, 30&deg;C, recombinant His-tagged enzyme	[741217]	NA	30		5.0
1.1.1.195	Panicum virgatum	TN	46.4	sinapyl alcohol	pH not specified in the publication, temperature not specified in the publication	[724491]	NA
1.1.1.195	Geobacillus stearothermophilus	TN	55	cinnamaldehyde	pH 7.5, 50&deg;C	[723979]	NA	50		7.5
1.1.1.195	Synechocystis sp.	TN	60.78	cinnamyl alcohol	in 30 mM Tris-HCl (pH 8.0)	[698623]	NA			8.0
1.1.1.195	Arabidopsis thaliana	TN	74.2	4-coumaraldehyde	mutant D57A, 30&deg;C, pH not specified in the publication	[726086]	1	30	D57A
1.1.1.195	Panicum virgatum	TN	99.6	coniferyl aldehyde	pH not specified in the publication, temperature not specified in the publication	[724491]	NA
1.1.1.195	Synechocystis sp.	TN	107.9	cinnamaldehyde	in 30 mM Tris-HCl (pH 8.0)	[698623]	NA			8.0
1.1.1.195	Panicum virgatum	TN	138	coniferyl aldehyde	pH not specified in the publication, temperature not specified in the publication	[724491]	NA
1.1.1.195	Panicum virgatum	TN	195	sinapyl aldehyde	pH not specified in the publication, temperature not specified in the publication	[724491]	NA
1.1.1.195	Panicum virgatum	TN	196	sinapyl aldehyde	pH not specified in the publication, temperature not specified in the publication	[724491]	NA
1.1.1.195	Hibiscus cannabinus	TN	1437	cinnamaldehyde	pH 6.0, 30&deg;C, recombinant enzyme	[740176]	NA	30		6.0
1.1.1.195	Hibiscus cannabinus	TN	7564	coniferyl aldehyde	pH 6.0, 30&deg;C, recombinant enzyme	[740176]	NA	30		6.0
1.1.1.195	Hibiscus cannabinus	TN	9368	sinapyl aldehyde	pH 6.0, 30&deg;C, recombinant enzyme	[740176]	NA	30		6.0
1.1.1.198	Lavandula x intermedia	TN	0.0004	(+)-borneol	pH 8.0, 32&deg;C	[724125]	NA	32		8.0
1.1.1.198	Artemisia annua	TN	0.0058	(+)-borneol	pH 9.0, 33&deg;C, recombinant enzyme	[740520]	NA	33		9.0
1.1.1.198	Pseudomonas sp.	TN	0.75	(+)-borneol	recombinant enzyme, pH 8.5, 22&deg;C	[739915]	NA	22		8.5
1.1.1.2	Thermoanaerobacter ethanolicus	TN	0.008	(R)-1-phenyl-2-propanol	mutant W110L, pH 8.9, 50&deg;C	[736930]	1	50	W110L	8.9
1.1.1.2	Thermoanaerobacter ethanolicus	TN	0.025	(R)-1-phenyl-2-propanol	mutant W110Q, pH 8.9, 50&deg;C	[736930]	1	50	W110Q	8.9
1.1.1.2	Homo sapiens	TN	0.0283	glycerol		[286168]	NA
1.1.1.2	Homo sapiens	TN	0.0283	Phenylethanol		[286168]	NA
1.1.1.2	Homo sapiens	TN	0.0433	Propane-1,2-diol		[286168]	NA
1.1.1.2	Thermoanaerobacter ethanolicus	TN	0.045	(R)-1-phenyl-2-propanol	mutant W110M, pH 8.9, 50&deg;C	[736930]	1	50	W110M	8.9
1.1.1.2	Sus scrofa	TN	0.07	3-Pyridinemethanol		[286165]	NA
1.1.1.2	Homo sapiens	TN	0.0733	benzylalcohol		[286168]	NA
1.1.1.2	Homo sapiens	TN	0.08	phenylethanediol		[286168]	NA
1.1.1.2	Homo sapiens	TN	0.148	4-Hydroxy-3-methoxybenzyl alcohol		[286168]	NA
1.1.1.2	Thermococcus sibiricus	TN	0.45	NADP+	pH 10.5, 60&deg;C	[726712]	NA	60		10.5
1.1.1.2	Thermoanaerobacter ethanolicus	TN	0.46	(R)-1-phenyl-2-propanol	mutant W110I, pH 8.9, 50&deg;C	[736930]	1	50	W110I	8.9
1.1.1.2	Thermococcus sibiricus	TN	0.53	2-propanol	pH 10.5, 60&deg;C	[726712]	NA	60		10.5
1.1.1.2	Thermoanaerobacter ethanolicus	TN	0.56	(R)-1-phenyl-2-propanol	mutant W110A, pH 8.9, 50&deg;C	[736930]	1	50	W110A	8.9
1.1.1.2	Sus scrofa	TN	0.612	glycerol		[286165]	NA
1.1.1.2	Thermoanaerobacter ethanolicus	TN	0.65	(S)-1-phenyl-2-propanol	mutant W110L, pH 8.9, 50&deg;C	[736930]	1	50	W110L	8.9
1.1.1.2	Thermococcus sibiricus	TN	0.7	D-xylose	pH 10.5, 60&deg;C	[726712]	NA	60		10.5
1.1.1.2	Thermoanaerobacter ethanolicus	TN	1.2	(R)-1-phenyl-2-propanol	mutant W110V, pH 8.9, 50&deg;C	[736930]	1	50	W110V	8.9
1.1.1.2	Thermoanaerobacter ethanolicus	TN	1.4	(R)-1-phenyl-2-propanol	mutant W110G, pH 8.9, 50&deg;C	[736930]	1	50	W110G	8.9
1.1.1.2	Thermococcus sibiricus	TN	1.51	NADPH	pH 7.5, 60&deg;C	[726712]	NA	60		7.5
1.1.1.2	Sus scrofa	TN	1.77	L-arabitol		[286165]	NA
1.1.1.2	Thermococcus sibiricus	TN	2.04	Pyruvaldehyde	pH 7.5, 60&deg;C	[726712]	NA	60		7.5
1.1.1.2	Scheffersomyces stipitis	TN	2.21	NADPH	substrate furfural, pH 7.2, 30&deg;C	[737531]	NA	30		7.2
1.1.1.2	Thermoanaerobacter ethanolicus	TN	2.3	(S)-1-phenyl-2-propanol	mutant W110Q, pH 8.9, 50&deg;C	[736930]	1	50	W110Q	8.9
1.1.1.2	Pyrococcus furiosus	TN	2.4	NAD+	80&deg;C, pH not specified in the publication	[722498]	NA	80
1.1.1.2	Scheffersomyces stipitis	TN	2.7	NADH	substrate furfural, pH 7.2, 30&deg;C	[737531]	NA	30		7.2
1.1.1.2	Pyrococcus furiosus	TN	3.7	methylglyoxal	80&deg;C, pH not specified in the publication	[722498]	NA	80
1.1.1.2	Lactobacillus brevis	TN	4.4	NADP+	reduction, recombinant wild-type, 30&deg;C, pH 7.0	[675348]	0	30		7.0
1.1.1.2	Thermoanaerobacter ethanolicus	TN	4.5	(S)-1-phenyl-2-propanol	mutant W110M, pH 8.9, 50&deg;C	[736930]	1	50	W110M	8.9
1.1.1.2	Scheffersomyces stipitis	TN	4.75	NADPH	substrate furfural, pH 7.2, 30&deg;C	[737531]	NA	30		7.2
1.1.1.2	Mycobacterium sp.	TN	5.31	1,5-pentanediol	pH 7.0. 30&deg;C	[737874]	NA	30		7.0
1.1.1.2	Lactobacillus brevis	TN	5.4	Phenylethanol	oxidation, cosubstrate NADP+, recombinant wild-type, 30&deg;C, pH 7.0	[675348]	0	30		7.0
1.1.1.2	Pyrococcus furiosus	TN	5.5	acetaldehyde	80&deg;C, pH not specified in the publication	[722498]	NA	80
1.1.1.2	Sus scrofa	TN	5.6	(+)-Camphorquinone		[286165]	NA
1.1.1.2	Lactobacillus brevis	TN	5.9	NADP+	reduction, recombinant mutant G37D, 30&deg;C, pH 7.0	[675348]	1	30	G37D	7.0
1.1.1.2	Scheffersomyces stipitis	TN	6.23	NADH	substrate furfural, pH 7.2, 30&deg;C	[737531]	NA	30		7.2
1.1.1.2	Pyrococcus furiosus	TN	6.3	NADPH	80&deg;C, pH not specified in the publication	[722498]	NA	80
1.1.1.2	Scheffersomyces stipitis	TN	6.5	NADPH	substrate 5-hydroxymethylfurfural, pH 7.2, 30&deg;C	[737531]	NA	30		7.2
1.1.1.2	Mycobacterium sp.	TN	7.02	butan-1-ol	pH 7.0. 30&deg;C	[737874]	NA	30		7.0
1.1.1.2	Mycobacterium sp.	TN	7.84	3-methyl-1,5-pentanediol	pH 7.0. 30&deg;C	[737874]	NA	30		7.0
1.1.1.2	Lactobacillus brevis	TN	8.2	Phenylethanol	oxidation, cosubstrate NADP+, recombinant mutant G37D, 30&deg;C, pH 7.0	[675348]	1	30	G37D	7.0
1.1.1.2	Homo sapiens	TN	9.5	p-nitrobenzaldehyde		[286168]	NA
1.1.1.2	Lactobacillus brevis	TN	9.5	Phenylethanol	oxidation, cosubstrate NAD+, recombinant mutant G37D, 30&deg;C, pH 7.0	[675348]	1	30	G37D	7.0
1.1.1.2	Lactobacillus brevis	TN	9.9	NAD+	reduction, recombinant mutant G37D, 30&deg;C, pH 7.0	[675348]	1	30	G37D	7.0
1.1.1.2	Pyrococcus furiosus	TN	10.4	phenylacetaldehyde	80&deg;C, pH not specified in the publication	[722498]	NA	80
1.1.1.2	Saccharomyces cerevisiae	TN	10.7	Hexanol	pH 7.0, 25&deg;C	[654493]	NA	25		7.0
1.1.1.2	Sus scrofa	TN	11.6	D-glucuronate		[286165]	NA
1.1.1.2	Synechocystis sp.	TN	13.15	Pentanol		[698623]	NA
1.1.1.2	Synechocystis sp.	TN	13.15	Pentanol	in 30 mM Tris-HCl (pH 8.0)	[698623]	NA			8.0
1.1.1.2	Mycobacterium sp.	TN	13.41	NADP+	pH 7.0. 30&deg;C	[737874]	NA	30		7.0
1.1.1.2	Sus scrofa	TN	13.7	D-Lactaldehyde		[286165]	NA
1.1.1.2	Pseudothermotoga hypogea	TN	14	ethanol	pH 11.0, 80&deg;C	[684751]	NA	80		11.0
1.1.1.2	Sus scrofa	TN	14.4	D-glyceraldehyde		[286165]	NA
1.1.1.2	Saccharomyces cerevisiae	TN	14.8	cinnamyl alcohol	pH 7.0, 25&deg;C	[654493]	NA	25		7.0
1.1.1.2	Pseudothermotoga hypogea	TN	15	acetaldehyde	pH 8.0, 80&deg;C	[684751]	NA	80		8.0
1.1.1.2	Pyrococcus furiosus	TN	15.8	NADP+	80&deg;C, pH not specified in the publication	[722498]	NA	80
1.1.1.2	Sus scrofa	TN	16.6	4-cyanobenzaldehyde		[286165]	NA
1.1.1.2	Synechocystis sp.	TN	17.05	butanol		[698623]	NA
1.1.1.2	Synechocystis sp.	TN	17.05	butanol	in 30 mM Tris-HCl (pH 8.0)	[698623]	NA			8.0
1.1.1.2	Thermoanaerobacter ethanolicus	TN	17.8	(S)-1-phenyl-2-propanol	mutant W110G, pH 8.9, 50&deg;C	[736930]	1	50	W110G	8.9
1.1.1.2	Thermoanaerobacter ethanolicus	TN	18.8	(S)-1-phenyl-2-propanol	mutant W110I, pH 8.9, 50&deg;C	[736930]	1	50	W110I	8.9
1.1.1.2	Pyrococcus furiosus	TN	19.2	ethanol	80&deg;C, pH not specified in the publication	[722498]	NA	80
1.1.1.2	Sus scrofa	TN	19.3	4-Pyridinecarboxaldehyde		[286165]	NA
1.1.1.2	Pectobacterium atrosepticum	TN	20.1	Butanal	pH 7.0, temperature not specified in the publication	[737536]	NA			7.0
1.1.1.2	Sus scrofa	TN	21.7	4-carboxybenzaldehyde		[286165]	NA
1.1.1.2	Sus scrofa	TN	22	4-nitrobenzaldehyde		[286165]	NA
1.1.1.2	Thermococcus sp.	TN	22.9	acetaldehyde	recombinant enzyme, with 0.4 mM NADP+ as cosubstrate, in 100 mM EPPS buffer (pH 8.8)	[697837]	NA			8.8
1.1.1.2	Thermococcus sp.	TN	23.6	acetaldehyde	native enzyme, with 0.4 mM NADP+ as cosubstrate, in 100 mM EPPS buffer (pH 8.8)	[697837]	0			8.8
1.1.1.2	Thermococcus sp.	TN	24	NADPH	native enzyme, with 90 mM ethanol as cosubstrate, in 100 mM EPPS buffer (pH 8.8)	[697837]	0			8.8
1.1.1.2	Thermococcus sp.	TN	24	NADPH	recombinant enzyme, with 90 mM ethanol as cosubstrate, in 100 mM EPPS buffer (pH 8.8)	[697837]	NA			8.8
1.1.1.2	Sus scrofa	TN	26.8	3-Pyridinecarboxaldehyde		[286165]	NA
1.1.1.2	Synechocystis sp.	TN	27.35	ethanol		[698623]	NA
1.1.1.2	Synechocystis sp.	TN	27.35	ethanol	in 30 mM Tris-HCl (pH 8.0)	[698623]	NA			8.0
1.1.1.2	Thermoanaerobacter ethanolicus	TN	31.1	(S)-1-phenyl-2-propanol	mutant W110A, pH 8.9, 50&deg;C	[736930]	1	50	W110A	8.9
1.1.1.2	Lactobacillus brevis	TN	35.7	acetophenone	cofactor NADH, reduction, recombinant mutant G37Dm 30&deg;C, pH 7.0	[675348]	1	30	G37D	7.0
1.1.1.2	Lactobacillus brevis	TN	36.6	NADH	oxidation, recombinant mutant G37D, 30&deg;C, pH 7.0	[675348]	1	30	G37D	7.0
1.1.1.2	Lactobacillus brevis	TN	38.1	NADPH	oxidation, recombinant wild-type, 30&deg;C, pH 7.0	[675348]	0	30		7.0
1.1.1.2	Thermoanaerobacter ethanolicus	TN	38.6	(S)-1-phenyl-2-propanol	mutant W110V, pH 8.9, 50&deg;C	[736930]	1	50	W110V	8.9
1.1.1.2	Lactobacillus brevis	TN	44.5	acetophenone	cofactor NADPH, reduction, recombinant wild-type, 30&deg;C, pH 7.0	[675348]	0	30		7.0
1.1.1.2	Escherichia coli	TN	45.1	propionaldehyde	pH 7.0, 37&deg;C	[687794]	NA	37		7.0
1.1.1.2	Pseudothermotoga hypogea	TN	48	butanol	pH 11.0, 80&deg;C	[684751]	NA	80		11.0
1.1.1.2	Pseudothermotoga hypogea	TN	48	Butyraldehyde	pH 8.0, 80&deg;C	[684751]	NA	80		8.0
1.1.1.2	Pectobacterium atrosepticum	TN	49.2	pentanal	pH 7.0, temperature not specified in the publication	[737536]	NA			7.0
1.1.1.2	Pseudothermotoga hypogea	TN	50	NADP+	pH 11.0, 80&deg;C	[684751]	NA	80		11.0
1.1.1.2	Pseudothermotoga hypogea	TN	52	NADPH	pH 8.0, 80&deg;C	[684751]	NA	80		8.0
1.1.1.2	Escherichia coli	TN	53.5	acetaldehyde	pH 7.0, 37&deg;C	[687794]	NA	37		7.0
1.1.1.2	Escherichia coli	TN	59.5	butanaldehyde	pH 7.0, 37&deg;C	[687794]	NA	37		7.0
1.1.1.2	Escherichia coli	TN	60.1	malondialdehyde	pH 7.0, 37&deg;C	[687794]	NA	37		7.0
1.1.1.2	Synechocystis sp.	TN	60.78	cinnamyl alcohol		[698623]	NA
1.1.1.2	Synechocystis sp.	TN	60.78	cinnamyl alcohol	in 30 mM Tris-HCl (pH 8.0)	[698623]	NA			8.0
1.1.1.2	Escherichia coli	TN	62.5	acrolein	pH 7.0, 37&deg;C	[687794]	NA	37		7.0
1.1.1.2	Saccharomyces cerevisiae	TN	70	cinnamyl alcohol	pH 10.0, 25&deg;C	[654493]	NA	25		10.0
1.1.1.2	Thermococcus sp.	TN	81	ethanol	recombinant enzyme, with 0.4 mM NADP+ as cosubstrate, in 100 mM EPPS buffer (pH 8.8)	[697837]	NA			8.8
1.1.1.2	Thermococcus sp.	TN	81	NADP+	recombinant enzyme, with 90 mM ethanol as cosubstrate, in 100 mM EPPS buffer (pH 8.8)	[697837]	NA			8.8
1.1.1.2	Thermococcus sp.	TN	84	ethanol	native enzyme, with 0.4 mM NADP+ as cosubstrate, in 100 mM EPPS buffer (pH 8.8)	[697837]	0			8.8
1.1.1.2	Thermococcus sp.	TN	84	NADP+	native enzyme, with 90 mM ethanol as cosubstrate, in 100 mM EPPS buffer (pH 8.8)	[697837]	0			8.8
1.1.1.2	Synechocystis sp.	TN	107.9	cinnamaldehyde		[698623]	NA
1.1.1.2	Synechocystis sp.	TN	107.9	cinnamaldehyde	in 30 mM Tris-HCl (pH 8.0)	[698623]	NA			8.0
1.1.1.2	Thermococcus guaymasensis	TN	142	acetoin	cosubstrate: NADPH, pH 7.5, 80&deg;C	[738511]	NA	80		7.5
1.1.1.2	Synechocystis sp.	TN	156	Butanal		[698623]	NA
1.1.1.2	Synechocystis sp.	TN	156.6	Butanal	in 30 mM Tris-HCl (pH 8.0)	[698623]	NA			8.0
1.1.1.2	Synechocystis sp.	TN	157.6	acetaldehyde		[698623]	NA
1.1.1.2	Synechocystis sp.	TN	157.6	acetaldehyde	in 30 mM Tris-HCl (pH 8.0)	[698623]	NA			8.0
1.1.1.2	Thermococcus guaymasensis	TN	158	NADPH	cosubstrate: 2-butanone, pH 7.5, 80&deg;C	[738511]	NA	80		7.5
1.1.1.2	Synechocystis sp.	TN	159	pentanal		[698623]	NA
1.1.1.2	Synechocystis sp.	TN	159.1	pentanal	in 30 mM Tris-HCl (pH 8.0)	[698623]	NA			8.0
1.1.1.2	Saccharomyces cerevisiae	TN	173	3-methyl-1-butanol	pH 7.0, 25&deg;C	[654493]	NA	25		7.0
1.1.1.2	Thermococcus guaymasensis	TN	190	2-butanone	cosubstrate: NADPH, pH 7.5, 80&deg;C	[738511]	NA	80		7.5
1.1.1.2	Thermococcus guaymasensis	TN	202	diacetyl	cosubstrate: NADPH, pH 7.5, 80&deg;C	[738511]	NA	80		7.5
1.1.1.2	Saccharomyces cerevisiae	TN	263	veratraldehyde	pH 7.0, 25&deg;C	[654493]	NA	25		7.0
1.1.1.2	Saccharomyces cerevisiae	TN	296	3-Methylbutanal	pH 7.0, 25&deg;C	[654493]	NA	25		7.0
1.1.1.2	Saccharomyces cerevisiae	TN	307	cinnamaldehyde	pH 7.0, 25&deg;C	[654493]	NA	25		7.0
1.1.1.2	Saccharomyces cerevisiae	TN	359	hexanal	pH 7.0, 25&deg;C	[654493]	NA	25		7.0
1.1.1.2	Saccharomyces cerevisiae	TN	378	pentanal	pH 7.0, 25&deg;C	[654493]	NA	25		7.0
1.1.1.2	Thermococcus guaymasensis	TN	512	(2S,3S)-2,3-butanediol	cosubstrate: NADP+, pH 7.5, 80&deg;C	[738511]	NA	80		7.5
1.1.1.2	Thermococcus guaymasensis	TN	740	(2R,3R)-2,3-butanediol	cosubstrate: NADP+, pH 7.5, 80&deg;C	[738511]	NA	80		7.5
1.1.1.2	Thermococcus guaymasensis	TN	833	2-butanol	cosubstrate: NADP+, pH 7.5, 80&deg;C	[738511]	NA	80		7.5
1.1.1.2	Saccharomyces cerevisiae	TN	918	1-Pentanol	pH 10.0, 25&deg;C	[654493]	NA	25		10.0
1.1.1.2	Thermococcus guaymasensis	TN	952	meso-2,3-butanediol	cosubstrate: NADP+, pH 7.5, 80&deg;C	[738511]	NA	80		7.5
1.1.1.2	Saccharomyces cerevisiae	TN	1132	Phenylethanol	pH 10.0, 25&deg;C	[654493]	NA	25		10.0
1.1.1.2	Thermococcus guaymasensis	TN	1333	NADP+	cosubstrate: 2-butanol, pH 7.5, 80&deg;C	[738511]	NA	80		7.5
1.1.1.2	Saccharomyces cerevisiae	TN	1622	cinnamyl alcohol	pH 7.0, 25&deg;C	[654493]	NA	25		7.0
1.1.1.2	Saccharomyces cerevisiae	TN	2866	3-methyl-1-butanol	pH 10.0, 25&deg;C	[654493]	NA	25		10.0
1.1.1.2	Saccharomyces cerevisiae	TN	3404	cinnamyl alcohol	pH 10.0, 25&deg;C	[654493]	NA	25		10.0
1.1.1.2	Saccharomyces cerevisiae	TN	6000	veratraldehyde	pH 7.0, 25&deg;C	[654493]	NA	25		7.0
1.1.1.2	Saccharomyces cerevisiae	TN	7913	cinnamaldehyde	pH 7.0, 25&deg;C	[654493]	NA	25		7.0
1.1.1.2	Saccharomyces cerevisiae	TN	9581	3-Methylbutanal	pH 7.0, 25&deg;C	[654493]	NA	25		7.0
1.1.1.2	Saccharomyces cerevisiae	TN	11920	pentanal	pH 7.0, 25&deg;C	[654493]	NA	25		7.0
1.1.1.200	Malus domestica	TN	0.0011	D-glucitol-6-phosphate	C-term tagged enzyme	[696497]	NA
1.1.1.200	Malus domestica	TN	0.009	D-glucose 6-phosphate	C-term tagged enzyme	[696497]	NA
1.1.1.200	Malus domestica	TN	0.222	D-glucitol-6-phosphate	N-term tagged enzyme	[696497]	NA
1.1.1.200	Malus domestica	TN	0.7	D-glucose 6-phosphate	N-term tagged enzyme	[696497]	NA
1.1.1.201	Collinsella aerofaciens	TN	14.6	Dehydrocholic acid	pH 8.0, 25&deg;C	[724054]	NA	25		8.0
1.1.1.201	Collinsella aerofaciens	TN	15.7	NADP+	pH 8.0, 25&deg;C	[724054]	NA	25		8.0
1.1.1.201	Collinsella aerofaciens	TN	15.8	7-ketolithocholic acid	pH 8.0, 25&deg;C	[724054]	NA	25		8.0
1.1.1.201	Collinsella aerofaciens	TN	17.2	NADPH	pH 8.0, 25&deg;C	[724054]	NA	25		8.0
1.1.1.201	Collinsella aerofaciens	TN	19.6	Ursodeoxycholic acid	pH 8.0, 25&deg;C	[724054]	NA	25		8.0
1.1.1.202	Klebsiella pneumoniae	TN	1	Valeraldehyde	pH 7.0, 37&deg;C	[740216]	NA	37		7.0
1.1.1.202	Klebsiella pneumoniae	TN	1.1	propionaldehyde	pH 7.0, 37&deg;C	[740216]	NA	37		7.0
1.1.1.202	Klebsiella pneumoniae	TN	1.6	formaldehyde	pH 7.0, 37&deg;C	[740216]	NA	37		7.0
1.1.1.202	Klebsiella pneumoniae	TN	5.2	acetaldehyde	pH 7.0, 37&deg;C	[740216]	NA	37		7.0
1.1.1.202	Klebsiella pneumoniae	TN	8.7	Butyraldehyde	pH 7.0, 37&deg;C	[740216]	NA	37		7.0
1.1.1.202	Klebsiella pneumoniae	TN	9.7	NAD+	pH 9.0, 55&deg;C	[740216]	NA	55		9.0
1.1.1.202	Klebsiella pneumoniae	TN	9.98	Propane-1,3-diol	pH 9.0, 55&deg;C	[740216]	NA	55		9.0
1.1.1.202	Klebsiella pneumoniae	TN	11.83	NADP+	mutant D41G, pH 7.4, 37&deg;C	[712531]	1	37	D41G	7.4
1.1.1.202	Klebsiella pneumoniae	TN	51.99	NAD+	wild-type, pH 7.4, 37&deg;C	[712531]	0	37		7.4
1.1.1.202	Klebsiella pneumoniae	TN	59.4	3-hydroxypropanal	pH 7.0, 37&deg;C	[740216]	NA	37		7.0
1.1.1.202	Klebsiella pneumoniae	TN	59.5	NADH	pH 7.0, 37&deg;C	[740216]	NA	37		7.0
1.1.1.202	Klebsiella pneumoniae	TN	82.33	NAD+	mutant D41G, pH 7.4, 37&deg;C	[712531]	1	37	D41G	7.4
1.1.1.202	Klebsiella pneumoniae	TN	90.64	NADH	wild-type, pH 7.4, 37&deg;C	[712531]	0	37		7.4
1.1.1.202	Klebsiella pneumoniae	TN	187.4	NADPH	mutant D41G, pH 7.4, 37&deg;C	[712531]	1	37	D41G	7.4
1.1.1.202	Klebsiella pneumoniae	TN	411.6	NADH	mutant D41G, pH 7.4, 37&deg;C	[712531]	1	37	D41G	7.4
1.1.1.203	Pseudomonas syringae pv. tomato	TN	0.24	D-galacturonate		[698607]	NA
1.1.1.203	Pseudomonas putida KT2440	TN	0.3	D-galacturonate		[698607]	NA
1.1.1.203	Pseudomonas putida KT2440	TN	0.55	D-glucuronate		[698607]	NA
1.1.1.203	Pseudomonas syringae pv. tomato	TN	0.74	D-glucuronate		[698607]	NA
1.1.1.203	Agrobacterium tumefaciens	TN	0.92	D-galacturonate		[698607]	NA
1.1.1.203	Agrobacterium tumefaciens	TN	1.9	D-glucuronate		[698607]	NA
1.1.1.203	Oceanicola granulosus	TN	3	beta-D-galacturonate	recombinant His-tagged enzyme, pH and temperature not specified in the publication, potassium phosphate buffer	[740959]	NA
1.1.1.203	Oceanicola granulosus	TN	3.4	D-Mannuronate	recombinant His-tagged enzyme, pH and temperature not specified in the publication, Tris buffer	[740959]	NA
1.1.1.203	Oceanicola granulosus	TN	4	D-Mannuronate	recombinant His-tagged enzyme, pH and temperature not specified in the publication, potassium phosphate buffer	[740959]	NA
1.1.1.203	Oceanicola granulosus	TN	4	beta-D-galacturonate	recombinant His-tagged enzyme, pH and temperature not specified in the publication, Tris buffer	[740959]	NA
1.1.1.203	Oceanicola granulosus	TN	6	beta-D-glucuronate	recombinant His-tagged enzyme, pH and temperature not specified in the publication, potassium phosphate buffer	[740959]	NA
1.1.1.203	Pseudomonas syringae pv. tomato	TN	6.4	D-Mannuronate	recombinant His-tagged enzyme, pH and temperature not specified in the publication, Tris buffer	[740959]	NA
1.1.1.203	Oceanicola granulosus	TN	7	NAD+	recombinant His-tagged enzyme, pH and temperature not specified in the publication, potassium phosphate buffer	[740959]	NA
1.1.1.203	Pseudomonas syringae pv. tomato	TN	7	D-Mannuronate	recombinant His-tagged enzyme, pH and temperature not specified in the publication, potassium phosphate buffer	[740959]	NA
1.1.1.203	Oceanicola granulosus	TN	7	beta-D-glucuronate	recombinant His-tagged enzyme, pH and temperature not specified in the publication, Tris buffer	[740959]	NA
1.1.1.203	Streptomyces viridochromogenes	TN	8	D-Mannuronate	recombinant His-tagged enzyme, pH and temperature not specified in the publication, Tris buffer	[740959]	NA
1.1.1.203	Streptomyces viridochromogenes	TN	9	D-Mannuronate	recombinant His-tagged enzyme, pH and temperature not specified in the publication, potassium phosphate buffer	[740959]	NA
1.1.1.203	Fulvimarina pelagi	TN	10	beta-D-galacturonate	recombinant His-tagged enzyme, pH and temperature not specified in the publication, Tris buffer	[740959]	NA
1.1.1.203	Fulvimarina pelagi	TN	13	beta-D-galacturonate	recombinant His-tagged enzyme, pH and temperature not specified in the publication, potassium phosphate buffer	[740959]	NA
1.1.1.203	Chromohalobacter salexigens	TN	15.3	beta-D-galacturonate	pH 8.0, 25&deg;C	[740393]	NA	25		8.0
1.1.1.203	Streptomyces viridochromogenes	TN	17	beta-D-galacturonate	recombinant His-tagged enzyme, pH and temperature not specified in the publication, potassium phosphate buffer	[740959]	NA
1.1.1.203	Pseudomonas fluorescens	TN	17.1	beta-D-galacturonate	pH 8.0, 25&deg;C	[740393]	NA	25		8.0
1.1.1.203	Pseudomonas mendocina	TN	17.4	beta-D-galacturonate	pH 8.0, 25&deg;C, method A	[740393]	NA	25		8.0
1.1.1.203	Pseudomonas mendocina	TN	17.9	beta-D-galacturonate	pH 8.0, 25&deg;C, method B	[740393]	NA	25		8.0
1.1.1.203	Pseudomonas syringae pv. tomato	TN	21	beta-D-galacturonate	recombinant His-tagged enzyme, pH and temperature not specified in the publication, Tris buffer	[740959]	NA
1.1.1.203	Streptomyces viridochromogenes	TN	23	beta-D-galacturonate	recombinant His-tagged enzyme, pH and temperature not specified in the publication, Tris buffer	[740959]	NA
1.1.1.203	Pseudomonas syringae	TN	26.7	D-galacturonate		[286231]	NA
1.1.1.203	Pseudomonas syringae pv. tomato	TN	27.8	beta-D-galacturonate	pH 8.0, 25&deg;C	[740393]	NA	25		8.0
1.1.1.203	Pseudomonas syringae pv. tomato	TN	29	beta-D-galacturonate	recombinant His-tagged enzyme, pH and temperature not specified in the publication, potassium phosphate buffer	[740959]	NA
1.1.1.203	Polaromonas naphthalenivorans	TN	33.8	beta-D-galacturonate	pH 8.0, 25&deg;C, method A	[740393]	NA	25		8.0
1.1.1.203	Polaromonas naphthalenivorans	TN	51.6	beta-D-galacturonate	pH 8.0, 25&deg;C, method B	[740393]	NA	25		8.0
1.1.1.203	Streptomyces viridochromogenes	TN	53	beta-D-glucuronate	recombinant His-tagged enzyme, pH and temperature not specified in the publication, Tris buffer	[740959]	NA
1.1.1.203	Fulvimarina pelagi	TN	58	beta-D-glucuronate	recombinant His-tagged enzyme, pH and temperature not specified in the publication, Tris buffer	[740959]	NA
1.1.1.203	Agrobacterium tumefaciens	TN	59	beta-D-galacturonate	recombinant His-tagged enzyme, pH and temperature not specified in the publication, potassium phosphate buffer	[740959]	NA
1.1.1.203	Streptomyces viridochromogenes	TN	62	NAD+	recombinant His-tagged enzyme, pH and temperature not specified in the publication, potassium phosphate buffer	[740959]	NA
1.1.1.203	Pseudomonas syringae pv. tomato	TN	63	beta-D-glucuronate	recombinant His-tagged enzyme, pH and temperature not specified in the publication, Tris buffer	[740959]	NA
1.1.1.203	Streptomyces viridochromogenes	TN	75	beta-D-glucuronate	recombinant His-tagged enzyme, pH and temperature not specified in the publication, potassium phosphate buffer	[740959]	NA
1.1.1.203	Agrobacterium tumefaciens	TN	76	beta-D-galacturonate	recombinant His-tagged enzyme, pH and temperature not specified in the publication, Tris buffer	[740959]	NA
1.1.1.203	Fulvimarina pelagi	TN	78	D-Mannuronate	recombinant His-tagged enzyme, pH and temperature not specified in the publication, Tris buffer	[740959]	NA
1.1.1.203	Pseudomonas syringae	TN	80	D-glucuronate		[286231]	NA
1.1.1.203	Fulvimarina pelagi	TN	82	beta-D-glucuronate	recombinant His-tagged enzyme, pH and temperature not specified in the publication, potassium phosphate buffer	[740959]	NA
1.1.1.203	Agrobacterium tumefaciens	TN	85	D-Mannuronate	recombinant His-tagged enzyme, pH and temperature not specified in the publication, potassium phosphate buffer	[740959]	NA
1.1.1.203	Agrobacterium tumefaciens	TN	92	D-Mannuronate	recombinant His-tagged enzyme, pH and temperature not specified in the publication, Tris buffer	[740959]	NA
1.1.1.203	Pseudomonas mendocina	TN	101	beta-D-glucuronate	pH 8.0, 25&deg;C, method B	[740393]	NA	25		8.0
1.1.1.203	Fulvimarina pelagi	TN	107	D-Mannuronate	recombinant His-tagged enzyme, pH and temperature not specified in the publication, potassium phosphate buffer	[740959]	NA
1.1.1.203	Pseudomonas syringae pv. tomato	TN	108	beta-D-glucuronate	recombinant His-tagged enzyme, pH and temperature not specified in the publication, potassium phosphate buffer	[740959]	NA
1.1.1.203	Fulvimarina pelagi	TN	113	NAD+	recombinant His-tagged enzyme, pH and temperature not specified in the publication, potassium phosphate buffer	[740959]	NA
1.1.1.203	Chromohalobacter salexigens	TN	119	beta-D-glucuronate	pH 8.0, 25&deg;C	[740393]	NA	25		8.0
1.1.1.203	Agrobacterium tumefaciens	TN	144	NAD+	recombinant His-tagged enzyme, pH and temperature not specified in the publication, potassium phosphate buffer	[740959]	NA
1.1.1.203	Pseudomonas fluorescens	TN	152	beta-D-glucuronate	pH 8.0, 25&deg;C	[740393]	NA	25		8.0
1.1.1.203	Pseudomonas mendocina	TN	159	beta-D-glucuronate	pH 8.0, 25&deg;C, method A	[740393]	NA	25		8.0
1.1.1.203	Agrobacterium tumefaciens	TN	171	beta-D-glucuronate	recombinant His-tagged enzyme, pH and temperature not specified in the publication, Tris buffer	[740959]	NA
1.1.1.203	Polaromonas naphthalenivorans	TN	212	beta-D-glucuronate	pH 8.0, 25&deg;C, method B	[740393]	NA	25		8.0
1.1.1.203	Pseudomonas syringae pv. tomato	TN	215	NAD+	recombinant His-tagged enzyme, pH and temperature not specified in the publication, potassium phosphate buffer	[740959]	NA
1.1.1.203	Pseudomonas syringae pv. tomato	TN	217	beta-D-glucuronate	pH 8.0, 25&deg;C	[740393]	NA	25		8.0
1.1.1.203	Polaromonas naphthalenivorans	TN	274	beta-D-glucuronate	pH 8.0, 25&deg;C, method A	[740393]	NA	25		8.0
1.1.1.203	Agrobacterium tumefaciens	TN	333	beta-D-glucuronate	recombinant His-tagged enzyme, pH and temperature not specified in the publication, potassium phosphate buffer	[740959]	NA
1.1.1.205	Homo sapiens	TN	-999	more	various substrates	[347956]	NA
1.1.1.205	Escherichia coli	TN	-999	more	overview	[347961]	NA
1.1.1.205	Homo sapiens	TN	-999	more	overview	[347961]	NA
1.1.1.205	Rattus norvegicus	TN	-999	more	overview	[347961]	NA
1.1.1.205	Eimeria tenella	TN	-999	more	overview	[347961]	NA
1.1.1.205	Tritrichomonas suis	TN	-999	more	overview	[347961]	NA
1.1.1.205	Borreliella burgdorferi	TN	-999	more	overview	[347961]	NA
1.1.1.205	Tritrichomonas suis	TN	0.009	inosine 5'-phosphate	mutant R322E, pH 8.0, 25&deg;C	[711219]	1	25	R322E	8.0
1.1.1.205	Homo sapiens	TN	0.0217	NAD+	type II enzyme	[347956]	NA
1.1.1.205	Homo sapiens	TN	0.0233	IMP	type II	[347948]	NA
1.1.1.205	Homo sapiens	TN	0.025	NAD+	type I enzyme	[347956]	NA
1.1.1.205	Homo sapiens	TN	0.03	IMP	type I	[347948]	NA
1.1.1.205	Borreliella burgdorferi	TN	0.0433	NAD+		[347955]	NA
1.1.1.205	Cryptosporidium parvum	TN	0.16	3-acetylpyridine adenine dinucleotide	absence of K+, pH 8.0, 25&deg;C	[724327]	NA	25		8.0
1.1.1.205	Homo sapiens	TN	0.17	inosine 5'-phosphate	mutant L263F, 37&deg;C, pH 8.0	[689355]	1	37	L263F	8.0
1.1.1.205	Homo sapiens	TN	0.18	inosine 5'-phosphate	isoform IMPDH1(595), pH 8.0, 25&deg;C	[684706]	NA	25		8.0
1.1.1.205	Homo sapiens	TN	0.22	inosine 5'-phosphate	isoform IMPDH1(546), pH 8.0, 25&deg;C	[684706]	NA	25		8.0
1.1.1.205	Homo sapiens	TN	0.22	inosine 5'-phosphate	mutant D226N of isoform IMPDH1(595), pH 8.0, 25&deg;C	[684706]	1	25	D226N	8.0
1.1.1.205	Homo sapiens	TN	0.24	inosine 5'-phosphate	mutant D226N of isoform IMPDH1(546), pH 8.0, 25&deg;C	[684706]	1	25	D226N	8.0
1.1.1.205	Cryptosporidium parvum	TN	0.27	NAD+	absence of K+, pH 8.0, 25&deg;C	[724327]	NA	25		8.0
1.1.1.205	Trypanosoma brucei	TN	0.28	Inosine 5'-diphosphate	pH 8.0, 25&deg;C	[726097]	NA	25		8.0
1.1.1.205	Homo sapiens	TN	0.31	inosine 5'-phosphate	isoform IMPDH1(514), pH 8.0, 25&deg;C	[684706]	NA	25		8.0
1.1.1.205	Tritrichomonas suis	TN	0.36	inosine 5'-phosphate	mutant R322A, pH 8.0, 25&deg;C	[711219]	1	25	R322A	8.0
1.1.1.205	Homo sapiens	TN	0.39	NAD+	pH 8.0, 25&deg;C	[702243]	NA	25		8.0
1.1.1.205	Streptococcus pyogenes	TN	0.4	IMP		[347959]	NA
1.1.1.205	Tritrichomonas suis	TN	0.43	inosine 5'-phosphate	mutant Q324A, pH 8.0, 25&deg;C	[711219]	1	25	Q324A	8.0
1.1.1.205	Mycobacterium tuberculosis	TN	0.53	inosine 5'-phosphate	pH 8.0, 25&deg;C	[712703]	NA	25		8.0
1.1.1.205	Mycobacterium tuberculosis	TN	0.53	NAD+	recombinant wild-type enzyme, pH 8.0, 22&deg;C	[741245]	0	22		8.0
1.1.1.205	Mycobacterium tuberculosis	TN	0.53	IMP	recombinant wild-type enzyme, pH 8.0, 22&deg;C	[741245]	0	22		8.0
1.1.1.205	Mycobacterium tuberculosis	TN	0.57	NAD+	recombinant MtbIMPDH2DELTACBS mutant enzyme, pH 8.0, 22&deg;C	[741245]	1	22	H2D	8.0
1.1.1.205	Mycobacterium tuberculosis	TN	0.57	IMP	recombinant MtbIMPDH2DELTACBS mutant enzyme, pH 8.0, 22&deg;C	[741245]	1	22	H2D	8.0
1.1.1.205	Homo sapiens	TN	0.7	NAD+	pH 8.0, 37&deg;C, recombinant mutant D226N	[667508]	1	37	D226N	8.0
1.1.1.205	Homo sapiens	TN	0.8	NAD+	pH 8.0, 37&deg;C, recombinant mutant V268I	[667508]	1	37	V268I	8.0
1.1.1.205	Cryptosporidium parvum	TN	0.8	NAD+	presence of 1 mM K+, pH 8.0, 25&deg;C	[724327]	NA	25		8.0
1.1.1.205	Homo sapiens	TN	0.9	NAD+	pH 8.0, 37&deg;C, recombinant mutant A285T	[667508]	1	37	A285T	8.0
1.1.1.205	Toxoplasma gondii	TN	0.98	NAD+	pH 8.0, 37&deg;C, recombinant enzyme	[667219]	NA	37		8.0
1.1.1.205	Toxoplasma gondii	TN	0.98	inosine 5'-phosphate	pH 8.0, 37&deg;C, recombinant enzyme	[667219]	NA	37		8.0
1.1.1.205	Tritrichomonas suis	TN	1.1	inosine 5'-phosphate	mutant E323A, pH 8.0, 25&deg;C	[711219]	1	25	E323A	8.0
1.1.1.205	Homo sapiens	TN	1.2	NAD+	pH 8.0, 37&deg;C, recombinant wild-type enzyme	[667508]	0	37		8.0
1.1.1.205	Homo sapiens	TN	1.3	NAD+	pH 8.0, 37&deg;C, recombinant mutant R224P	[667508]	1	37	R224P	8.0
1.1.1.205	Bacillus anthracis	TN	1.4	Inosine 5'-diphosphate	pH 8.0, 22&deg;C	[724347]	NA	22		8.0
1.1.1.205	Tritrichomonas suis	TN	1.4	NAD+	pH 8.0, 25&deg;C, recombinant alphabeta core domain, in presence of 100 mM KCl	[667573]	NA	25		8.0
1.1.1.205	Tritrichomonas suis	TN	1.4	inosine 5'-phosphate	pH 8.0, 25&deg;C, recombinant alphabeta core domain, in presence of 100 mM KCl	[667573]	NA	25		8.0
1.1.1.205	Homo sapiens	TN	1.4	inosine 5'-phosphate	type 2 isozyme, in the presence of 0.39 mM K+	[701583]	NA
1.1.1.205	Homo sapiens	TN	1.47	inosine 5'-phosphate	wild-type, 37&deg;C, pH 8.0	[689355]	0	37		8.0
1.1.1.205	Homo sapiens	TN	1.8	inosine 5'-phosphate	type 1 isozyme, in the presence of 0.65 mM K+	[701583]	NA
1.1.1.205	Clostridium perfringens	TN	1.8	IMP	pH 8.0, 25&deg;C, recombinant short enzyme CBS-deletion mutant ClpIMPDHDELTAL	[740742]	1	25		8.0
1.1.1.205	Tritrichomonas suis	TN	1.9	inosine 5'-phosphate	wild-type, pH 8.0, 25&deg;C	[711219]	0	25		8.0
1.1.1.205	Tritrichomonas suis	TN	1.9	NAD+	pH 8.0, 25&deg;C, recombinant full-length enzyme, in presence of 100 mM KCl	[667573]	NA	25		8.0
1.1.1.205	Tritrichomonas suis	TN	1.9	inosine 5'-phosphate	pH 8.0, 25&deg;C, recombinant full-length enzyme, in presence of 100 mM KCl	[667573]	NA	25		8.0
1.1.1.205	Tritrichomonas suis	TN	1.9	inosine 5'-phosphate	in the presence of 12 mM K+	[701583]	NA
1.1.1.205	Campylobacter jejuni	TN	1.9	IMP	pH 8.0, 25&deg;C, recombinant short enzyme CBS-deletion mutant CjIMPDHDELTAS	[740742]	1	25		8.0
1.1.1.205	Vibrio cholerae serotype O1	TN	2.1	IMP	pH 8.0, 25&deg;C, recombinant wild-type enzyme	[740742]	0	25		8.0
1.1.1.205	Campylobacter jejuni	TN	2.2	IMP	pH 8.0, 25&deg;C, recombinant wild-type enzyme	[740742]	0	25		8.0
1.1.1.205	Eremothecium gossypii	TN	2.46	IMP	recombinant wild-type enzyme, pH 8.0, 28&deg;C	[739950]	0	28		8.0
1.1.1.205	Cryptosporidium parvum	TN	2.6	NAD+		[702243]	NA
1.1.1.205	Borreliella burgdorferi	TN	2.6	inosine 5'-phosphate	in the presence of 25 mM K+	[701583]	NA
1.1.1.205	Cryptosporidium parvum	TN	2.6	NAD+	presence of 1 mM K+, pH 8.0, 25&deg;C	[724327]	NA	25		8.0
1.1.1.205	Clostridium perfringens	TN	2.9	IMP	pH 8.0, 25&deg;C, recombinant wild-type enzyme	[740742]	0	25		8.0
1.1.1.205	Cryptosporidium parvum	TN	3	acetylpyridine adenine dinucleotide		[702243]	NA
1.1.1.205	Cryptosporidium parvum	TN	3	3-acetylpyridine adenine dinucleotide	presence of 100 mM K+, pH 8.0, 25&deg;C	[724327]	NA	25		8.0
1.1.1.205	Eremothecium gossypii	TN	3.06	IMP	recombinant AgIMPDH-DELTABateman mutant enzyme, pH 8.0, 28&deg;C	[739950]	1	28		8.0
1.1.1.205	Mycobacterium tuberculosis	TN	3.1	NAD+	recombinant enzyme, pH 8.5, 37&deg;C	[741400]	NA	37		8.5
1.1.1.205	Cryptosporidium parvum	TN	3.3	inosine 5'-phosphate		[701583]	NA
1.1.1.205	Bacillus amyloliquefaciens	TN	4	NAD+	pH 8.0, 40&deg;C, recombinant wild-type enzyme and mutant K481E	[740217]	1	40	K481E	8.0
1.1.1.205	Bacillus anthracis	TN	4.5	IMP	pH 8.0, 25&deg;C, recombinant long enzyme CBS-deletion mutant BaIMPDHDELTAL	[740742]	1	25		8.0
1.1.1.205	Bacillus amyloliquefaciens	TN	5	IMP	pH 8.0, 40&deg;C, recombinant mutant enzymes, P166S, K481E, and IMPDHDELTACBS	[740217]	1	40	P166S	8.0
1.1.1.205	Bacillus amyloliquefaciens	TN	5.1	IMP	pH 8.0, 40&deg;C, recombinant wild-type enzyme	[740217]	0	40		8.0
1.1.1.205	Vibrio cholerae serotype O1	TN	5.2	IMP	pH 8.0, 25&deg;C, recombinant short enzyme CBS-deletion mutant VcIMPDHDELTAL	[740742]	1	25		8.0
1.1.1.205	Bacillus anthracis	TN	5.3	IMP	pH 8.0, 25&deg;C, recombinant wild-type enzyme	[740742]	0	25		8.0
1.1.1.205	Bacillus anthracis	TN	6.1	IMP	pH 8.0, 25&deg;C, recombinant short enzyme CBS-deletion mutant BaIMPDHDELTAS	[740742]	1	25		8.0
1.1.1.205	Escherichia coli	TN	13	inosine 5'-phosphate	in the presence of 2.8 mM K+	[701583]	NA
1.1.1.205	Bacillus amyloliquefaciens	TN	15	NAD+	pH 8.0, 40&deg;C, recombinant wild-type enzyme and mutant P166S	[740217]	1	40	P166S	8.0
1.1.1.205	Bacillus amyloliquefaciens	TN	16	NAD+	pH 8.0, 40&deg;C, recombinant mutant enzyme IMPDHDELTACBS	[740217]	1	40		8.0
1.1.1.205	Streptococcus pyogenes	TN	24	inosine 5'-phosphate		[701583]	NA
1.1.1.206	Brugmansia arborea	TN	0.54	3-quinuclidinone	pH 9.6, 22&deg;C, recombinant His-tagged enzyme	[741124]	NA	22		9.6
1.1.1.206	Withania somnifera	TN	0.54	NADP+	recombinant enzyme, pH 6.7, 30&deg;C	[741278]	NA	30		6.7
1.1.1.206	Withania somnifera	TN	1.67	Tropine	recombinant enzyme, pH 6.7, 30&deg;C	[741278]	NA	30		6.7
1.1.1.206	Withania coagulans	TN	1.87	Tropine	pH 6.6, 30&deg;C, recombinant enzyme	[725098]	NA	30		6.6
1.1.1.206	Withania coagulans	TN	1.87	Tropine	pH 6.6, 30&deg;C, recombinant His-tagged enzyme	[725098]	NA	30		6.6
1.1.1.206	Datura stramonium	TN	2.4	tropinone	pH 6.4, 22&deg;C	[741124]	NA	22		6.4
1.1.1.206	Brugmansia arborea	TN	2.93	tropinone	pH 6.4, 22&deg;C, recombinant His-tagged enzyme	[741124]	NA	22		6.4
1.1.1.206	Withania coagulans	TN	2.94	NADP+	pH 6.6, 30&deg;C, recombinant enzyme	[725098]	NA	30		6.6
1.1.1.206	Withania coagulans	TN	2.94	NADP+	pH 6.6, 30&deg;C, recombinant His-tagged enzyme	[725098]	NA	30		6.6
1.1.1.206	Datura stramonium	TN	3.3	Tropine	pH 9.6, 22&deg;C	[741124]	NA	22		9.6
1.1.1.206	Brugmansia arborea	TN	4.67	4-methylcyclohexanone	pH 6.4, 22&deg;C, recombinant His-tagged enzyme	[741124]	NA	22		6.4
1.1.1.206	Brugmansia arborea	TN	5.69	Tropine	pH 9.6, 22&deg;C, recombinant His-tagged enzyme	[741124]	NA	22		9.6
1.1.1.206	Withania coagulans	TN	6.76	NADPH	pH 6.6, 30&deg;C, recombinant enzyme	[725098]	NA	30		6.6
1.1.1.206	Withania coagulans	TN	6.76	NADPH	pH 6.6, 30&deg;C, recombinant His-tagged enzyme	[725098]	NA	30		6.6
1.1.1.206	Withania somnifera	TN	8.97	3-methylcyclohexanone	recombinant enzyme, pH 6.7, 30&deg;C	[741278]	NA	30		6.7
1.1.1.206	Withania somnifera	TN	9.23	N-methylpiperidine	recombinant enzyme, pH 6.7, 30&deg;C	[741278]	NA	30		6.7
1.1.1.206	Withania somnifera	TN	9.51	tropinone	recombinant enzyme, pH 6.7, 30&deg;C	[741278]	NA	30		6.7
1.1.1.206	Withania coagulans	TN	16.74	tropinone	pH 6.6, 30&deg;C, recombinant enzyme	[725098]	NA	30		6.6
1.1.1.206	Withania coagulans	TN	16.74	tropinone	pH 6.6, 30&deg;C, recombinant His-tagged enzyme	[725098]	NA	30		6.6
1.1.1.206	Datura stramonium	TN	25.6	tropinone	pH 7.0	[670518]	NA			7.0
1.1.1.206	Withania somnifera	TN	33.34	NADPH	recombinant enzyme, pH 6.7, 30&deg;C	[741278]	NA	30		6.7
1.1.1.207	Mentha x piperita	TN	0.6	NADPH	pH 7.0, 31&deg;C, recombinant enzyme	[670590]	NA	31		7.0
1.1.1.207	Mentha x piperita	TN	0.6	(-)-menthone	pH 7.0, 31&deg;C, recombinant enzyme	[670590]	NA	31		7.0
1.1.1.207	Mentha x piperita	TN	1.63	(2S,5R)-menthone	recombinant His6-tagged enzyme, pH 7.0, 30&deg;C	[739778]	NA	30		7.0
1.1.1.207	Mentha x piperita	TN	2	(2R,5R)-isomenthone	recombinant His6-tagged enzyme, pH 7.0, 30&deg;C	[739778]	NA	30		7.0
1.1.1.208	Mentha x piperita	TN	0.06	NADPH	pH 9.3, 31&deg;C, recombinant enzyme	[670590]	NA	31		9.3
1.1.1.208	Mentha x piperita	TN	0.06	(-)-menthone	pH 9.3, 31&deg;C, recombinant enzyme	[670590]	NA	31		9.3
1.1.1.208	Mentha x piperita	TN	0.2	(2R,5R)-isomenthone	recombinant His6-tagged enzyme, pH 7.0, 30&deg;C	[739778]	NA	30		7.0
1.1.1.208	Artemisia annua	TN	0.6	(-)-menthone	pH 7.0, 30&deg;C	[726141]	NA	30		7.0
1.1.1.208	Artemisia annua	TN	0.91	(+)-neomenthol	pH 7.0, 30&deg;C	[726141]	NA	30		7.0
1.1.1.208	Mentha x piperita	TN	0.96	(2S,5R)-menthone	recombinant His6-tagged enzyme, pH 7.0, 30&deg;C	[739778]	NA	30		7.0
1.1.1.209	Homo sapiens	TN	0.000367	androsterone		[389547]	NA
1.1.1.209	Homo sapiens	TN	0.0009	testosterone		[389547]	NA
1.1.1.209	Mus musculus	TN	0.00167	5alpha-androstan-3beta,17beta-diol	mutant Y224D, pH 7.0, 25&deg;C	[710716]	1	25	Y224D	7.0
1.1.1.209	Mus musculus	TN	0.00217	5alpha-androstan-3beta,17beta-diol	mutant Y224F, pH 7.0, 25&deg;C	[710716]	1	25	Y224F	7.0
1.1.1.209	Mus musculus	TN	0.0025	5alpha-androstan-17beta-ol-3-one	mutant Y224D, pH 7.0, 25&deg;C	[710716]	1	25	Y224D	7.0
1.1.1.209	Mus musculus	TN	0.0027	5alpha-androstan-17beta-ol-3-one	mutant Y224F, pH 7.0, 25&deg;C	[710716]	1	25	Y224F	7.0
1.1.1.209	Homo sapiens	TN	0.003	5alpha-dihydrotestosterone		[389547]	NA
1.1.1.209	Mus musculus	TN	0.00367	5beta-pregnane-3alpha,20alpha-diol	mutant Y224D, pH 7.0, 25&deg;C	[710716]	1	25	Y224D	7.0
1.1.1.209	Homo sapiens	TN	0.00617	(2Z)-2-(5-hydroxy-4,6-dimethyl-2-oxo-1,2-dihydro-3H-indol-3-ylidene)-N,N-di(prop-2-en-1-yl)hydrazinecarbothioamide		[389547]	NA
1.1.1.209	Mus musculus	TN	0.0073	lithocholic acid	mutant Y224D, pH 7.0, 25&deg;C	[710716]	1	25	Y224D	7.0
1.1.1.209	Mus musculus	TN	0.0217	4-androstene-3,17-dione	mutant Y224D, pH 7.0, 25&deg;C	[710716]	1	25	Y224D	7.0
1.1.1.209	Mus musculus	TN	0.0217	5alpha-Androstan-3alpha-ol-17-one	mutant Y224D, pH 7.0, 25&deg;C	[710716]	1	25	Y224D	7.0
1.1.1.209	Mus musculus	TN	0.0367	5alpha-androstan-17beta-ol-3-one	mutant Q222N, pH 7.0, 25&deg;C	[710716]	1	25	Q222N	7.0
1.1.1.209	Mus musculus	TN	0.04	testosterone	mutant G225P/G226P	[695325]	1		G225P/G226P
1.1.1.209	Mus musculus	TN	0.047	lithocholic acid	wild-type, pH 7.0, 25&deg;C	[710716]	0	25		7.0
1.1.1.209	Mus musculus	TN	0.055	5beta-androstan-17alpha-ol-3-one	mutant G225P/G226P	[695325]	1		G225P/G226P
1.1.1.209	Mus musculus	TN	0.065	5alpha-androstan-3beta,17beta-diol	mutant Q222N, pH 7.0, 25&deg;C	[710716]	1	25	Q222N	7.0
1.1.1.209	Mus musculus	TN	0.073	5alpha-Androstan-3alpha-ol-17-one	wild-type	[695325]	0
1.1.1.209	Mus musculus	TN	0.073	5alpha-Androstan-3alpha-ol-17-one	wild-type, pH 7.0, 25&deg;C	[710716]	0	25		7.0
1.1.1.209	Mus musculus	TN	0.081	lithocholic acid	mutant Y224F, pH 7.0, 25&deg;C	[710716]	1	25	Y224F	7.0
1.1.1.209	Mus musculus	TN	0.105	5alpha-pregnane-3alpha,20alpha-diol	wild-type	[695325]	0
1.1.1.209	Mus musculus	TN	0.105	lithocholic acid	mutant Q222N, pH 7.0, 25&deg;C	[710716]	1	25	Q222N	7.0
1.1.1.209	Mus musculus	TN	0.127	5alpha-Androstan-3alpha-ol-17-one	mutant Y224F, pH 7.0, 25&deg;C	[710716]	1	25	Y224F	7.0
1.1.1.209	Mus musculus	TN	0.1367	4-androstene-3,17-dione	mutant G225P/G226P	[695325]	1		G225P/G226P
1.1.1.209	Mus musculus	TN	0.14	5beta-androstan-17alpha-ol-3-one	wild-type	[695325]	0
1.1.1.209	Mus musculus	TN	0.145	5alpha-Androstan-17alpha-ol-3-one	mutant G225P/G226P	[695325]	1		G225P/G226P
1.1.1.209	Mus musculus	TN	0.15	5alpha-pregnane-3alpha,20alpha-diol	mutant G225P/G226P	[695325]	1		G225P/G226P
1.1.1.209	Mus musculus	TN	0.167	4-androstene-3,17-dione	wild-type	[695325]	0
1.1.1.209	Mus musculus	TN	0.167	5alpha-Androstan-17alpha-ol-3-one	wild-type	[695325]	0
1.1.1.209	Mus musculus	TN	0.167	4-androstene-3,17-dione	wild-type, pH 7.0, 25&deg;C	[710716]	0	25		7.0
1.1.1.209	Mus musculus	TN	0.167	5alpha-androstan-17beta-ol-3-one	wild-type, pH 7.0, 25&deg;C	[710716]	0	25		7.0
1.1.1.209	Mus musculus	TN	0.167	5alpha-Androstan-17alpha-ol-3-one	wild-type, pH 7.0, 25&deg;C	[710716]	0	25		7.0
1.1.1.209	Mus musculus	TN	0.167	5alpha-androstan-3beta,17beta-diol	wild-type, pH 7.0, 25&deg;C	[710716]	0	25		7.0
1.1.1.209	Mus musculus	TN	0.183	5beta-pregnane-3alpha,20alpha-diol	mutant G225P/G226P	[695325]	1		G225P/G226P
1.1.1.209	Mus musculus	TN	0.2167	5beta-pregnane-3alpha,20alpha-diol	wild-type	[695325]	0
1.1.1.209	Mus musculus	TN	0.2167	5alpha-Androstan-3alpha-ol-17-one	mutant G225P/G226P	[695325]	1		G225P/G226P
1.1.1.209	Mus musculus	TN	0.217	5beta-pregnane-3alpha,20alpha-diol	wild-type, pH 7.0, 25&deg;C	[710716]	0	25		7.0
1.1.1.209	Mus musculus	TN	0.23	Epitestosterone	mutant Q222N, pH 7.0, 25&deg;C	[710716]	1	25	Q222N	7.0
1.1.1.209	Mus musculus	TN	0.233	5alpha-Androstan-3alpha-ol-17-one	mutant Q222N, pH 7.0, 25&deg;C	[710716]	1	25	Q222N	7.0
1.1.1.209	Mus musculus	TN	0.25	Epitestosterone	mutant G225P/G226P	[695325]	1		G225P/G226P
[truncated: 105,895 more rows]
