# Supplementary material for: Systematic investigation of the link between enzyme catalysis and cold adaptation
Source: eLife. 2022 Jan 12;11:e72884. doi: 10.7554/eLife.72884 (PMC8754429; doi:10.7554/eLife.72884)
Supplement: Figure 4—source data 1. [file elife-72884-fig4-data1.csv]

PROTEIN	UniProt_ID	MUTATION	SOURCE	E_C_NUMBER	pH	T_.C.	MEASURE	METHOD	Tm_.C.	X.G_H2O_.kcal.mol.	STATE	REVERSIBILITY	PubMed_ID	KEY_WORDS	REFERENCE	AUTHOR	organism	Tm	temperature
2-oxoglutarate dehydrogenase	P0AFG6	wild-type	Escherichia coli (strain K12)	2.3.1.61	7	-	CD	Thermal	56.55	-	-	Unknown	15522284	peripheral subunit binding domain; denaturation; molten globule	J MOL BIOL 344, 295-301 (2004) PMID: 15522284	Ferguson N, Schartau PJ, Sharpe TD, Sato S, Fersht AR.	Escherichia coli	53.85	36
2-succinyl-5-enolpyruvyl-6-hydroxy-3-cyclohexene-1-carboxylate synthase	P17109	wild-type	Escherichia coli (strain K12)	2.2.1.9	7.5	-	Intensity	Thermal	43.8	-	2	Unknown	28232526	Thermal unfolding; thermostablity; proteome; protein denaturation	Science. (2017) Feb 24;355(6327):eaai7825 PMID: 28232526	Pascal Leuenberger , Stefan Ganscha , Abdullah Kahraman , Valentina Cappelletti , Paul J Boersema , Christian von Mering , Manfred Claassen , Paola Picotti	Escherichia coli	43.8	36
3-isopropylmalate dehydrogenase	P05645	wild-type	Bacillus subtilis (strain 168)	1.1.1.85	7.6	-	CD	Thermal	56	-	-	yes	9541402	evolutionary molecular engineering; integration vector system;	PROTEIN SCI 7, 698-705 (1998) PMID: 9541402	Akanuma S, Yamagishi A, Tanaka N, Oshima T	Bacillus subtilis	56	30
3-isopropylmalate dehydrogenase	P30125	wild-type	Escherichia coli (strain K12)	1.1.1.85	7	-	Fluorescence	Thermal	21.85	-	3	yes	11809926	heat capacity change; 3-isopropylmalate dehydrogenase; protein unfolding;	PROTEIN ENG 14 961-966 (2001) PMID: 11809926	Motono C, Oshima T, Yamagishi A	Escherichia coli	27.85	36
3-isopropylmalate dehydrogenase	P61495	wild-type	Thermus thermophilus	1.1.1.85	7	-	CD	Thermal	87	-	-	Unknown	11297665	cold-adapted mutants; 3-isopropylmalate dehydrogenase;	PROTEIN ENG 14 81-84 (2001) PMID: 11297665	Hirose R, Suzuki T, Moriyama H, Sato T, Yamagishi A,	Thermus thermophilus	87	71
3-oxoacyl-[acyl-carrier-protein] synthase 3	P0A6R0	wild-type	Escherichia coli (strain K12)	2.3.1.180	7.5	-	Intensity	Thermal	45.12	-	2	Unknown	28232526	Thermal unfolding; thermostablity; proteome; protein denaturation	Science. (2017) Feb 24;355(6327):eaai7825 PMID: 28232526	Pascal Leuenberger , Stefan Ganscha , Abdullah Kahraman , Valentina Cappelletti , Paul J Boersema , Christian von Mering , Manfred Claassen , Paola Picotti	Escherichia coli	45.12	36
30S ribosomal protein S1	-	wild-type	Escherichia coli	-	7	-	CD	Thermal	49.6	-	-	Unknown	15854659	protein evolution; non-homologous recombination; combinatorial protein; segment swapping; domain swapping	J MOL BIOL 348, 1261-1272 (2005) PMID: 15854659	Riechmann L, Lavenir I, de Bono S, Winter G.	Escherichia coli	49.6	36
5-amino-6-(5-phospho-D-ribitylamino)uracil phosphatase YbjI	P75809	wild-type	Escherichia coli (strain K12)	3.1.3.104	7.5	-	Intensity	Thermal	41.25	-	2	Unknown	28232526	Thermal unfolding; thermostablity; proteome; protein denaturation	Science. (2017) Feb 24;355(6327):eaai7825 PMID: 28232526	Pascal Leuenberger , Stefan Ganscha , Abdullah Kahraman , Valentina Cappelletti , Paul J Boersema , Christian von Mering , Manfred Claassen , Paola Picotti	Escherichia coli	41.25	36
5-enolpyruvoyl shikimate-3-phosphate synthase	-	wild-type	Escherichia coli	-	7	-	DSC	Thermal	55.7	-	-	no	8431476	differential scanning calorimetry; irreversible denaturation;	BIOCHIM BIOPHYS ACTA 1161, 272-278 (1993) PMID: 8431476	Merabet EK, Walker MC, Yuen HK, Sikorski JA	Escherichia coli	59.6	36
50S ribosomal protein L3 glutamine methyltransferase	P39199	wild-type	Escherichia coli (strain K12)	2.1.1.298	7.5	-	Intensity	Thermal	45.47	-	2	Unknown	28232526	Thermal unfolding; thermostablity; proteome; protein denaturation	Science. (2017) Feb 24;355(6327):eaai7825 PMID: 28232526	Pascal Leuenberger , Stefan Ganscha , Abdullah Kahraman , Valentina Cappelletti , Paul J Boersema , Christian von Mering , Manfred Claassen , Paola Picotti	Escherichia coli	45.47	36
50S ribosomal protein L30e	P29160	wild-type	Thermococcus celer	-	6.5	-	-	Thermal	100.2 (0.1)	-	-	-	22279578	L30e protein; surface charge; thermococcus	PLoS One 7(1), e30296 (2012) PMID: 22279578	Chan CH, Wilbanks CC, Makhatadze GI, Wong KB.	Thermococcus celer	100.2	87
Acetylornithine deacetylase	P23908	wild-type	Escherichia coli (strain K12)	3.5.1.16	7.5	-	Intensity	Thermal	45.85	-	2	Unknown	28232526	Thermal unfolding; thermostablity; proteome; protein denaturation	Science. (2017) Feb 24;355(6327):eaai7825 PMID: 28232526	Pascal Leuenberger , Stefan Ganscha , Abdullah Kahraman , Valentina Cappelletti , Paul J Boersema , Christian von Mering , Manfred Claassen , Paola Picotti	Escherichia coli	45.85	36
Acid proteinase A	-	wild-type	Aspergillus niger	-	5.6	-	DSC	Thermal	53	-	-	yes	DOI: 10.1016/0040-6031(95)02494-8	DSC; proteinase A; Aspergillus niger	THERMOCHIMICA ACTA 267 373-378 (1995); doi:10.1016/0040-6031(95)02494-8	Fukada H, Takahashi K, Sorai M, Kojima M, Tanokura M, Takashashi K.	Aspergillus niger	53	26
Acyl-CoA thioester hydrolase YciA	P0A8Z0	wild-type	Escherichia coli (strain K12)	3.1.2.-	7.5	-	Intensity	Thermal	46.32	-	2	Unknown	28232526	Thermal unfolding; thermostablity; proteome; protein denaturation	Science. (2017) Feb 24;355(6327):eaai7825 PMID: 28232526	Pascal Leuenberger , Stefan Ganscha , Abdullah Kahraman , Valentina Cappelletti , Paul J Boersema , Christian von Mering , Manfred Claassen , Paola Picotti	Escherichia coli	46.32	36
Acylphosphatase	-	wild-type	Pyrococcus horikoshii	-	7.4	-	CD	Thermal	111.5	-	-	Yes	15779887	benzoyl phosphate; thermophilic enzyme; optimal growth temperature; ion-pair network; active site	BIOCHEMISTRY 44, 4601-4611 (2005) PMID: 15779887	Cheung YY, Lam SY, Chu WK, Allen MD, Bycroft M, Wong KB	Pyrococcus horikoshii	111.5	95
Adenylate kinase	-	wild-type	Bacillus subtilis-Bacillus stearothermophilus	-	7.4	-	DSC	Thermal	47.8	-	-	Unknown	16452168	chimeric protein; protein flexibility; thermostability	PROC NATL ACAD SCI U S A 103, 2132-2137 (2006) PMID: 16452168	Bae E, Phillips GN Jr.	Bacillus subtilis	54.349999999999994	30
Adenylate kinase	P69441	wild-type	Escherichia coli (strain K12)	2.7.4.3	7.2	-	DSC	Thermal	51.8	-	-	Unknown	1748642	Escherichia coli adenylate kinase; thermodynamic stability;	J BIOL CHEM 266, 23654-23659 (1991) PMID: 1748642	Rose T., Glaser P., Surewicz W.K., Mantsch H.H., Reinstein J.,	Escherichia coli	51.8	36
Adenylate kinase	P43409	wild-type	Methanocaldococcus jannaschii (strain ATCC 43067 / DSM 2661 / JAL-1 / JCM 10045 / NBRC 100440) (Methanococcus jannaschii)	2.7.4.3	8	-	CD	Thermal	69	-	-	no	10497207	mesophile; thermopile; sequence identity; melting point;	J BIOL CHEM 274, 28453-28458 (1999) PMID: 10497207	Haney PJ, Stees M, Konisky J	Methanocaldococcus jannaschii	90.5	80
Adenylate kinase	P07170	wild-type	Saccharomyces cerevisiae (strain ATCC 204508 / S288c) (Baker's yeast)	2.7.4.3	7.5	-	Fluorescence	Thermal	47.7	-	-	yes	7635152	melting temprature; melting enthalpy; site-directed mutagenesis;	EUR J BIOCHEM 231, 405-413 (1995) PMID: 7635152	Spuergin P, Abele U, Schulz GE	Saccharomyces cerevisiae	48.150000000000006	28
Adenylate kinase	-	wild-type	Bacillus globisporus	-	6.8	-	CD	Thermal	44.6	-	-	Yes (>90%)	16125837	Protein stability; Thermal unfolding; Heat capacity; Entropy; Enthalpy compensation	BIOPHYS CHEM 119, 94-100 (2006) PMID: 16125837	Lemaster DM	Bacillus globisporus	44.6	13
Adenylate kinase	-	wild-type	Escherichia coli	-	6.8	-	CD	Thermal	54.2	-	-	Yes (>90%)	16125837	Protein stability; Thermal unfolding; Heat capacity; Entropy; Enthalpy compensation	BIOPHYS CHEM 119, 94-100 (2006) PMID: 16125837	Lemaster DM	Escherichia coli	54.2	36
Adenylate kinase	-	wild-type	Geobacillus stearothermophilus	-	6.8	-	CD	Thermal	72.9	-	-	Yes (>90%)	16125837	Protein stability; Thermal unfolding; Heat capacity; Entropy; Enthalpy compensation	BIOPHYS CHEM 119, 94-100 (2006) PMID: 16125837	Lemaster DM	Geobacillus stearothermophilus	72.9	54
Alcohol dehydrogenase	P25984	wild-type	Clostridium beijerinckii (Clostridium MP)	1.1.1.80	6.8	-	CD	Thermal	65.1	-	-	Unknown	12381840	Alcohol dehydrogenase; Clostridium beijerinckii; Thermoanaerobacter brockii; site-directed mutagenesis; ion-pair network; salt bridge; thermostability	PROTEIN SCI 11, 2561-2574 (2002) PMID: 12381840	Bogin O, Levin I, Hacham Y, Tel-Or S, Peretz M, Frolow F, Burstein Y.	Clostridium beijerinckii	75.25	37
Alcohol dehydrogenase	-	wild-type	Thermoanaerobacter brockii	-	6.8	-	CD	Thermal	92.1	-	-	Unknown	12381840	Alcohol dehydrogenase; Clostridium beijerinckii; Thermoanaerobacter brockii; site-directed mutagenesis; ion-pair network; salt bridge; thermostability	PROTEIN SCI 11, 2561-2574 (2002) PMID: 12381840	Bogin O, Levin I, Hacham Y, Tel-Or S, Peretz M, Frolow F, Burstein Y.	Thermoanaerobacter brockii	92.1	63
Aldolase	P56740	wild-type	Staphylococcus aureus	4.1.2.25; 5.1.99.8	7	-	CD	Thermal	42.5	-	-	yes	1304364	alpha/beta barrel; folding intermediate; prolyl isomerization;	PROTEIN SCI 1, 654-666 (1992) PMID: 1304364	Rudolph R, Siebendritt R, Kiefhaber T	Staphylococcus aureus	43.5	37
Alkaline phosphatase	Q93P54	wild-type	Vibrio sp. G15-21	-	8	-	CD	Thermal	46.7	-	-	No	17493882	Cold-adaptation; Site-directed mutagenesis; Catalytic efficiency; Cysteine; Disulfide bond	BIOCHIM BIOPHYS ACTA 1774, 679-687 (2007) PMID: 17493882	Asgeirsson B, Adalbjornsson BV, Gylfason GA.	Vibrio sp	50.1	29
Alpha-amylase	P0C1B3	wild-type	Aspergillus oryzae (strain ATCC 42149 / RIB 40) (Yellow koji mold)	3.2.1.1	5	-	DSC	Thermal	56	-	-	No	20696745	activation thermodynamics; calorimetry; entropy/ enzyme kinetics; protein X-ray crystallographic structure	PROTEIN ENG DES SEL 23, 769-780 (2010) PMID:20696745	Siddiqui KS, Poljak A, De Francisci D, Guerriero G, Pilak O, Burg D, Raftery MJ, Parkin DM, Trewhella J, Cavicchioli R.	Aspergillus oryzae	60	25
Alpha-amylase	P00692	wild-type	Bacillus amyloliquefaciens (Bacillus velezensis)	3.2.1.1	7.4	-	DSC	Thermal	40	-	-	no	11524019	catalytic activity; thermophilic; mesophilic; structural flexibility	BIOCHEMISTRY 40 10723-10731 (2001) PMID: 11524019	Fitter J, Herrmann R, Dencher NA, Blume A, Hauss T	Bacillus amyloliquefaciens	81.9	31
Alpha-amylase	-	wild-type	Bacillus halmapalus	-	8	-	DSC	Thermal	86	-	-	No	14580996	protein-ligand interaction; calcium binding; calorimetry; circular dichroism; alpha-amylase; denaturation mechanism	BIOCHIM BIOPHYS ACTA 1652, 52-63 (2003) PMID: 14580996	Nielsen AD, Pusey ML, Fuglsang CC, Westh P	Bacillus halmapalus	88.8	30
Alpha-amylase	P06278	wild-type	Bacillus licheniformis	3.2.1.1	7.4	-	DSC	Thermal	52	-	-	no	11524019	catalytic activity; thermophilic; mesophilic; structural flexibility	BIOCHEMISTRY 40 10723-10731 (2001) PMID: 11524019	Fitter J, Herrmann R, Dencher NA, Blume A, Hauss T	Bacillus licheniformis	98.35	32
Alpha-amylase	P29957	wild-type	Pseudoalteromonas haloplanktis (Alteromonas haloplanktis)	3.2.1.1	7.2	-	DSC	Thermal	44	-	-	yes(100 %)	11325973	two-state transition; weak interactions; cooperativity;	J BIOL CHEM 276 25791-25796 (2001) PMID: 11325973	D'Amico S, Gerday C, Feller G	Pseudoalteromonas haloplanktis	39.1	24
Alpha-amylase	P49067	wild-type	Pyrococcus furiosus (strain ATCC 43587 / DSM 3638 / JCM 8422 / Vc1)	3.2.1.1	8	-	DSC	Thermal	112	-	-	no	8226989	hyperthermophilic; homodimer; substrate specificity;	J BIOL CHEM 268, 24394-24401 (1993) PMID: 8226989	Laderman KA, Davis BR, Krutzsch HC, Lewis MS,	Pyrococcus furiosus	112	96
Alpha-galactosidase	-	wild-type	Debaryomyces hansenii	-	5.5	-	DSC	Thermal	86.2	-	-	No	20083135	Debaryomyces hansenii UFV-1; alpha-Galactosidases; Circular dichroism; Differential scanning calorimetry; Stability	INT J BIOL MACROMOL 46, 298-303 (2010) PMID:20083135	Viana PA, Rezende ST, Meza AN, Gomide FT, Nagem RA, Santos AM, Santoro MM, Guimaraes VM.	Debaryomyces hansenii	86.75	25
Alpha-helical coiled coil, Lpp-56	-	wild-type	Escherichia coli	-	7	-	DSC	Thermal	65	-	-	Yes	15554696	coiled coil; third-order reaction; kinetics; hydration	BIOCHEMISTRY 43, 14891-14900 (2004) PMID: 15554696	Dragan AI, Potekhin SA, Sivolob A, Lu M, Privalov PL	Escherichia coli	63.1	36
Amicyanin	P22364	wild-type	Paracoccus denitrificans	-	7.5	-	absorbance	Thermal	66.4 (0.2)	-	-	Unknown	24704124	Amicyanin; Cupredoxin; Hydrogen bond; Protein structure	Arch. Biochem. Biophys. 550-551, 20–27 () (2014) PMID: 24704124	B. A. Dow, N. Sukumar, J. O. Matos, M. Choi, A. Schulte, S. A. Tatulian, and V. L. Davidson	Paracoccus denitrificans	57.5	30
Aminotransferase	O59170	wild-type	Pyrococcus horikoshii (strain ATCC 700860 / DSM 12428 / JCM 9974 / NBRC 100139 / OT-3)	-	6.5	-	DSC	Thermal	120	-	-	no	10671523	thermostable; aminotransferases; hyperthermophilic; alpha-helix;	J BIOL CHEM 275, 4871-4879 (2000) PMID: 10671523	Matsui I, Matsui E, Sakai Y, Kikuchi H, Kawarabayasi Y,	Pyrococcus horikoshii	120	95
Amylase inhibitor tendamistat	P01092	wild-type	Streptomyces tendae	-	2	-	DSC	Thermal	68.3	-	-	yes	1542117	tendamistat; unfolding; thermodynamics; heat capacity;	J MOL BIOL 223, 769-779 (1992) PMID: 1542117	Renner M, Hinz HJ, Scharf M, Engels JW	Streptomyces tendae	74.94999999999999	28
Amylosucrase	Q1J0W0	wild-type	Deinococcus geothermalis (strain DSM 11300 / AG-3a)	-	7	-	DSC	Thermal	58.9	-	-	Unknown	22210773	amylosucrase;multiangle laser light scattering;D. radiodurans	J Biol Chem 287(9), 6642-54 (2012) PMID: 22210773	Guérin F, Barbe S, Pizzut-Serin S, Potocki-Véronèse G, Guieysse D, Guillet V, Monsan P, Mourey L, Remaud-Siméon M, André I, Tranier S	Deinococcus geothermalis	60.45	45
Amylosucrase	Q9ZEU2	wild-type	Neisseria polysaccharea	2.4.1.4	7	-	DSF	Thermal	48	-	-	Unknown	24115119	amylosucrase; GH 13 family; enzyme engineering	Protein Sci. 22(12), 1754–1765 (2013) PMID: 24115119	D. Daudé, C. M. Topham, M. Remaud-Siméon, and I. André	Neisseria polysaccharea	49.6	35
Ancillary protein 1	Q8GRA2	wild-type	Streptococcus pyogenes	-	7.2	-	CD	Thermal	66.9 (0.1)	-	-	-	24123467	S. pyogenes pili; intramolecular isopeptide bonds; internal thioester bonds; protein stability; circular dichroism; X-ray crystallography	Proteins. (2014) Mar; 82(3): 517–527 PMID: 24123467	Miriam Walden, Allister Crow, Miles D Nelson, and Mark J Banfield	Streptococcus pyogenes	72.55000000000001	37
Anthranilate isomerase	P00909	wild-type	Escherichia coli (strain K12)	4.1.1.48; 5.3.1.24	7.4	-	CD	Thermal	51	-	-	no	8193151	cooperative unfolding; non-two-state behavior;	BIOCHEMISTRY 33, 6350-6355 (1994) PMID: 8193151	Jasanoff A, Davis B, Fersht AR	Escherichia coli	51	36
Apoflavodoxin	O25776	wild-type	Helicobacter pylori (strain ATCC 700392 / 26695) (Campylobacter pylori)	-	9	-	DSC	Thermal	31.85	-	3	Yes (>80%)	18095659	Flavodoxin, Helicobacter pylori, thermostability, structural characteristics	BIOCHEMISTRY 47, 627-639 (2008) PMID: 18095659	Cremades N, Velazquez-Campoy A, Freire E, Sancho J.	Helicobacter pylori	57.85	37
Apoflavodoxin	P0A3E0	wild-type	Nostoc sp. (strain ATCC 29151 / PCC 7119) (Anabaena sp.)	-	7	-	Fluorescence	Thermal	45.75	-	3	yes	11967382	electrostatics; protein stability; flavodoxin; ion binding; ionic	PROTEIN SCI 11, 1260-1273 (2002) PMID: 11967382	Maldonado S, Irun MP, Campos LA, Rubio JA, Luquita A, Lostao A, Wang R,	Nostoc sp	55.150000000000006	23
Arabinose binding protein	P02924	wild-type	Escherichia coli (strain K12)	-	7.4	-	DSC	Thermal	53.57	-	-	yes	6355105	thermodynamics; enthalpy change; heat capacity; free energy;	J BIOL CHEM 258, 13193-13198 (1983) PMID: 6355105	Fukada H, Sturtevant JM, Quiocho FA	Escherichia coli	53.57	36
Archaeal histone	P48782	wild-type	Methanobacterium formicicum	-	4	-	DSC	Thermal	75.6	-	-	yes	9692945	two-state unfolding model; histone dimer; temperature dependency;	BIOCHEMISTRY 37, 10563-10572 (1998) PMID: 9692945	Li WT, Grayling RA, Sandman K, Edmondson S, Shriver JW, Reeve JN	Methanobacterium formicicum	76.9	37
Archaeal histone	P48781	wild-type	Methanothermus fervidus	-	3	-	DSC	Thermal	96.1	-	-	yes	9692945	two-state unfolding model; histone dimer; temperature dependency;	BIOCHEMISTRY 37, 10563-10572 (1998) PMID: 9692945	Li WT, Grayling RA, Sandman K, Edmondson S, Shriver JW, Reeve JN	Methanothermus fervidus	100.7	81
Archaeal histone	O59627	wild-type	Pyrococcus furiosus (strain ATCC 43587 / DSM 3638 / JCM 8422 / Vc1)	-	4	-	CD	Thermal	107.2	-	-	yes	9692945	two-state unfolding model; histone dimer; temperature dependency;	BIOCHEMISTRY 37, 10563-10572 (1998) PMID: 9692945	Li WT, Grayling RA, Sandman K, Edmondson S, Shriver JW, Reeve JN	Pyrococcus furiosus	109.8	96
Arginases	O25949	wild-type	Helicobacter pylori (strain ATCC 700392 / 26695) (Campylobacter pylori)	3.5.3.1	7.2	-	CD	Thermal	70 (0.4)	-	2	yes	23270419	Arginase; Helicobacter pyroli; non-conserved motif	Biochemistry 52(3),508-19 (2013) PMID: 23270419	Srivastava A, Meena SK, Alam M, Nayeem SM, Deep S, Sau AK.	Helicobacter pylori	69	37
Argininosuccinate synthase	P0A6E4	wild-type	Escherichia coli (strain K12)	6.3.4.5	7.5	-	Intensity	Thermal	44.17	-	2	Unknown	28232526	Thermal unfolding; thermostablity; proteome; protein denaturation	Science. (2017) Feb 24;355(6327):eaai7825 PMID: 28232526	Pascal Leuenberger , Stefan Ganscha , Abdullah Kahraman , Valentina Cappelletti , Paul J Boersema , Christian von Mering , Manfred Claassen , Paola Picotti	Escherichia coli	44.17	36
Asparagine synthetase B [glutamine-hydrolyzing]	P22106	wild-type	Escherichia coli (strain K12)	6.3.5.4	7.5	-	Intensity	Thermal	46.65	-	2	Unknown	28232526	Thermal unfolding; thermostablity; proteome; protein denaturation	Science. (2017) Feb 24;355(6327):eaai7825 PMID: 28232526	Pascal Leuenberger , Stefan Ganscha , Abdullah Kahraman , Valentina Cappelletti , Paul J Boersema , Christian von Mering , Manfred Claassen , Paola Picotti	Escherichia coli	46.65	36
Aspartate receptor	P07017	wild-type	Escherichia coli (strain K12)	-	7	-	DSC	Thermal	50.6	-	-	yes	7893718	cytoplasmic fragment; low-temperature transition;	BIOCHEMISTRY 34, 3056-3065 (1995) PMID: 7893718	Wu J, Long DG, Weis RM	Escherichia coli	50.6	36
Autolysin	P06653	wild-type	Streptococcus pneumoniae serotype 4 (strain ATCC BAA-334 / TIGR4)	3.5.1.28	6.9	-	DSC	Thermal	39.2	-	5	no	8636107	choline residues; activity; structural organization;	J BIOL CHEM 271, 6832-6838 (1996) PMID: 8636107	Usobiaga P, Medrano FJ, Gasset M, Garcia JL, Saiz JL,	Streptococcus pneumoniae	51.5	37
Azurin	P00282	wild-type	Pseudomonas aeruginosa (strain ATCC 15692 / DSM 22644 / CIP 104116 / JCM 14847 / LMG 12228 / 1C / PRS 101 / PAO1)	-	7.03	-	DSC	Thermal	81	-	-	no	DOI: 10.1021/j100040a041	Thermal denaturation, differential scanning colorimetry, electron spin resonance, optical density, azurin, Pseudomonas aeruginosa.	J PHYS CHEM 99 14864-14870 (1995); doi:10.1021/j100040a041	Rosa CL, Milardi D, Grasso D, Guzzi R, Sportelli L, Guzzi R, Sportelli L	Pseudomonas aeruginosa	67	34
bacteriorhodopsin	P02945	wild-type	Halobacterium salinarum (strain ATCC 700922 / JCM 11081 / NRC-1) (Halobacterium halobium)	-	4	-	UV spectroscopy	Thermal	69.2	-	2	-	24341610	bacteriorhodopsin; triple mutation; glutamic	FEBS J 281(4), 1181-95 (2014) PMID: 24341610	Lazarova T, Mlynarczyk K, Filipek S, Kolinski M, Wassenaar TA, Querol E, Renugopalakrishnan V, Viswanathan S, Padrós E.	Halobacterium salinarum	86	37
Bacteriorhodopsin	P02945	wild-type	Halobacterium salinarum (strain ATCC 700922 / JCM 11081 / NRC-1) (Halobacterium halobium)	-	7	-	DSC	Thermal	79	-	-	Unknown	DOI: 10.1016/0005-2728(90)90187-9	white and purple membranes; endtherm; membrane protein;	BIOCHIM BIOPHYS ACTA 1017, 217-220 (1990) PMID:	Maglova L, Guleva D, Chekulaeva L, Atanazov B	Halobacterium salinarum	85	37
Barstar	P11540	wild-type	Bacillus amyloliquefaciens (Bacillus velezensis)	-	6.2	-	DSC	Thermal	73.3	-	-	yes	10094494	barnase; binase; barstar mutant; protein-protein complex; thermal denaturation	FEBS LETT 445, 384-388 (1999) PMID: 10094494	Protasevich II, Schulga AA, Vasilieva LI, Polyakov KM, Lobachov VM, Hartley RW,	Bacillus amyloliquefaciens	71.4	31
Beta galactosidase	P00722	wild-type	Escherichia coli (strain K12)	3.2.1.23	7.5	-	DSC	Thermal	49.8	-	-	no	2125499	active site; beta-sheet; secondary structure; ligand binding;	BIOCHEMISTRY 29, 11001-11008 (1990) PMID: 2125499	Edwards RA, Jacobson AL, Huber RE	Escherichia coli	49.8	36
Beta lactamase	P04190	wild-type	Bacillus cereus	3.5.2.6	7	-	DSC	Thermal	51.03	-	-	no	1633173	inactivation kinetics; temperature dependent;	BIOCHEMISTRY 31, 6603-6607 (1992) PMID: 1633173	Arriaga P, Menendez M, Villacorta JM, Laynez J	Bacillus cereus	51.03	30
Beta lactamase	Q9R782	wild-type	Bacillus licheniformis	-	6	-	CD	Thermal	68.9	-	-	Yes	17496026	serine; cysteine; buried regions; secondary structure; hydrogen-bond network; energy landscape	BIOPHYS J 93, 1707-1718 (2007) PMID: 17496026	Santos J, Risso VA, Sica MP, Ermacora MR.	Bacillus licheniformis	65	32
Beta lactamase	P00811	wild-type	Escherichia coli (strain K12)	3.5.2.6	6.8	-	CD (far-UV)	Thermal	54.6	-	-	yes	10493583	beta-lactam; beta-lactamase; AmpC; denaturation;	PROTEIN SCI 8, 1816-1824 (1999) PMID: 10493583	Beadle BM, McGovern SL, Patera A,Shoichet BK	Escherichia coli	54.2	36
Beta lactamase	P00807	wild-type	Staphylococcus aureus	3.5.2.6	7.5	-	Absorbance	Thermal	41.6	-	-	yes	8286328	enzyme inhibitors; transition-state analog; serine proteinases;	BIOCHEMISTRY 33, 116-125 (1994) PMID: 8286328	Rahil J, Pratt RF	Staphylococcus aureus	41.6	37
Beta-amylase	P06547	wild-type	Bacillus circulans	3.2.1.2	7.5	-	Activity	Thermal	59.5	-	-	Unknown	20406825	b-amylase; ancestral mutation method; Bacillus circulans mesophile; thermostabilization	PROTEIN ENG DES SEL 23, 519-528 (2010) PMID:20406825	Yamashiro K, Yokobori S, Koikeda S, Yamagishi A.	Bacillus circulans	62.65	32
Beta-glucanase	K0A689	wild-type	Bacillus licheniformis	3.2.1.73	6.5	-	Activity	Thermal	62	-	-	Unknown	25953154	glucanase; thermophilic; bacillus terquilensis	J Agric Food Chem 63(21), 5249-56 (2015) PMID: 25953154	Niu C, Zhu L, Zhu P, Li Q.	Bacillus licheniformis	62	32
Beta-lactamase TEM	P62593	wild-type	Escherichia coli	3.5.2.6	7	-	CD	Thermal	56.42 (0.20)	-	2	yes	28087769	beta lactamase; TEM-1; thermostable	Mol Biol Evol 34(5), 1040-1054 (2017) PMID: 28087769	Knies JL, Cai F, Weinreich DM.	Escherichia coli	56.42	36
Beta-xylanase	-	wild-type	Cellvibrio mixtus	EC:3.2.1.8	7.5	-	DSC	Thermal	58.6	-	-	No	16762367	xylanase, thermostability, glycoside hydrolase	J MOL BIOL 360, 157-167 (2006) PMID: 16762367	Xie H, Flint J, Vardakou M, Lakey JH, Lewis RJ, Gilbert HJ, Dumon C.	Cellvibrio mixtus	58.6	30
Bifunctional aspartokinase/homoserine dehydrogenase 2	P00562	wild-type	Escherichia coli (strain K12)	2.7.2.4; 1.1.1.3	7.5	-	Intensity	Thermal	43.77	-	2	Unknown	28232526	Thermal unfolding; thermostablity; proteome; protein denaturation	Science. (2017) Feb 24;355(6327):eaai7825 PMID: 28232526	Pascal Leuenberger , Stefan Ganscha , Abdullah Kahraman , Valentina Cappelletti , Paul J Boersema , Christian von Mering , Manfred Claassen , Paola Picotti	Escherichia coli	43.77	36
Bifunctional chorismate mutase/prephenate dehydratase	P0A9J8	wild-type	Escherichia coli (strain K12)	5.4.99.5; 4.2.1.51	7.5	-	Intensity	Thermal	42.38	-	2	Unknown	28232526	Thermal unfolding; thermostablity; proteome; protein denaturation	Science. (2017) Feb 24;355(6327):eaai7825 PMID: 28232526	Pascal Leuenberger , Stefan Ganscha , Abdullah Kahraman , Valentina Cappelletti , Paul J Boersema , Christian von Mering , Manfred Claassen , Paola Picotti	Escherichia coli	42.38	36
Biotin carboxylase	P24182	wild-type	Escherichia coli (strain K12)	6.3.4.14; 6.4.1.2	7.5	-	Intensity	Thermal	45.9	-	2	Unknown	28232526	Thermal unfolding; thermostablity; proteome; protein denaturation	Science. (2017) Feb 24;355(6327):eaai7825 PMID: 28232526	Pascal Leuenberger , Stefan Ganscha , Abdullah Kahraman , Valentina Cappelletti , Paul J Boersema , Christian von Mering , Manfred Claassen , Paola Picotti	Escherichia coli	45.9	36
BoNT/A holotoxin	-	wild-type	Clostridium botulinum	-	7.2	-	CD	Thermal	55.6	-	-	yes	26012869	BoNT; Clostridium botulinum; light chain; heavy chain; pH; molar ellipticity; circular dichroism; thermal denaturation	Biochim Biophys Acta. (2015) Oct; 1854(10 0 0): 1510–1516 PMID: 26012869	Gowri Chellappan, Raj Kumar, Erin Santos, Dipak Goyal,$ Shuowei Cai, and Bal Ram Singh	Clostridium botulinum	57	37
Botulinum neurotoxin type A	P0DPI0	wild-type	Clostridium botulinum	3.4.24.69	7.2	-	CD	Thermal	48	-	-	yes	26012869	BoNT; Clostridium botulinum; light chain; heavy chain; pH; molar ellipticity; circular dichroism; thermal denaturation	Biochim Biophys Acta. (2015) Oct; 1854(10 0 0): 1510–1516 PMID: 26012869	Gowri Chellappan, Raj Kumar, Erin Santos, Dipak Goyal,$ Shuowei Cai, and Bal Ram Singh	Clostridium botulinum	49.5	37
BsTetL	A0A410ZNC6	wild-type	Bacillus subtilis	-	7.5	-	Fluorescence	Thermal	30	-	-	-	26445442	Ex vivo stabilty; stable protein; bioinformatic methods; thermostability	Biophys J. (2015) Oct 6;109(7):1420-8 PMID: 26445442	Sauer, D. B., Karpowich, N. K., Song, J. M., & Wang, D. N.	Bacillus subtilis	30	30
Calmodulin	P07463	wild-type	Paramecium tetraurelia	-	7.4	-	CD	Thermal	54.6	-	-	Unknown	12557181	thermodynamics; domain organization; allosteric interactions; calcium binding; interdomain communication; protein stability; calcium affinity; tertiary constraints	PROTEINS 50, 381-391 (2003) PMID: 12557181	Faga LA, Sorensen BR, VanScyoc WS, Shea MA.	Paramecium tetraurelia	66.99000000000001	28
Catabolite activator protein	P0ACJ8	wild-type	Escherichia coli (strain K12)	-	7	-	DSC	Thermal	66.4	-	-	no	2844254	intermolecular cooperation; oligomerization;	BIOCHEMISTRY 27, 5257-5261 (1988) PMID: 2844254	Ghosaini LR, Brown AM, Sturtevant JM	Escherichia coli	66.4	36
Catalase-peroxidase 2,	A4QUT2	wild-type	Magnaporthe oryzae (strain 70-15 / ATCC MYA-4617 / FGSC 8958) (Rice blast fungus) (Pyricularia oryzae)	1.11.1.21	7	-	DSC	Thermal	61.4	-	2	-	26290940	catalase peroxidase; KatGs; MagKatG2	Biochemistry 54(35), 5425-38 (2015) PMID: 26290940	Gasselhuber B, Carpena X, Graf MM, Pirker KF, Nicolussi A, Sündermann A, Hofbauer S, Zamocky M, Furtmüller PG, Jakopitsch C, Oostenbrink C, Fita I, Obinger C.	Magnaporthe oryzae	58.099999999999994	25
CcdB	P62554	wild-type	Escherichia coli (strain K12)	-	5.6	-	CD	Thermal	67	-	-	no	10873460	dimer; F plasmid; Let; plasmid addiction; post-segregational killing	J MOL BIOL 299, 1373-1386 (2000) PMID: 10873460	Dao-Thi MH, Messens J, Wyns L, Backmann J	Escherichia coli	69.5	36
Cel12A	-	wild-type	Fusarium javanicum	-	8	-	CD	Thermal	54.1	-	-	No	12649442	Thermal stability; cellulase; endoglucanase; homolog; protein crystal structure	PROTEIN SCI 12, 848-860 (2003) PMID: 12649442	Sandgren M, Gualfetti PJ, Shaw A, Gross LS, Saldajeno M, Day AG, Jones TA, Mitchinson C.	Fusarium javanicum	54.1	25
Cel12A	-	wild-type	Streptomyces sp.	-	8	-	CD	Thermal	65.7	-	-	No	12649442	Thermal stability; cellulase; endoglucanase; homolog; protein crystal structure	PROTEIN SCI 12, 848-860 (2003) PMID: 12649442	Sandgren M, Gualfetti PJ, Shaw A, Gross LS, Saldajeno M, Day AG, Jones TA, Mitchinson C.	Streptomyces sp	66.25	28
Cel12A	Q8NJY6	wild-type	Trichoderma citrinoviride	-	8	-	CD	Thermal	49.2	-	-	No	12649442	Thermal stability; cellulase; endoglucanase; homolog; protein crystal structure	PROTEIN SCI 12, 848-860 (2003) PMID: 12649442	Sandgren M, Gualfetti PJ, Shaw A, Gross LS, Saldajeno M, Day AG, Jones TA, Mitchinson C.	Trichoderma citrinoviride	49.2	25
Cel12A	-	wild-type	Trichoderma koningii	-	8	-	CD	Thermal	58.5	-	-	No	12649442	Thermal stability; cellulase; endoglucanase; homolog; protein crystal structure	PROTEIN SCI 12, 848-860 (2003) PMID: 12649442	Sandgren M, Gualfetti PJ, Shaw A, Gross LS, Saldajeno M, Day AG, Jones TA, Mitchinson C.	Trichoderma koningii	58.5	24
Cellulase CenA	P07984	wild-type	Cellulomonas fimi	3.2.1.4	6.8	-	CD	Thermal	49.9	-	-	yes	10029552	thermodynamic stability; free energies of unfolding;	BIOCHEMISTRY 38, 2570-2576 (1999) PMID: 10029552	Beadle BM, Baase WA, Wilson DB, Gilkes NR, Shoichet BK	Cellulomonas fimi	50.1	31
Cellulase E2	P26222	wild-type	Thermobifida fusca (Thermomonospora fusca)	3.2.1.4	6.8	-	CD	Thermal	72.3	-	-	yes	10029552	thermodynamic stability; free energies of unfolding;	BIOCHEMISTRY 38, 2570-2576 (1999) PMID: 10029552	Beadle BM, Baase WA, Wilson DB, Gilkes NR, Shoichet BK	Thermobifida fusca	72.3	50
Chaperone DnaK	P0A6Y8	wild-type	Escherichia coli (strain K12)	-	6.5	-	DSC	Thermal	46.4	-	4	yes	8102181	heat shock proteins; protein folding; folding intermediates;	J MOL BIOL 232, 680-692 (1993) PMID: 8102181	Montgomery D, Jordan R, McMacken R, Freire E	Escherichia coli	57.1	36
Chaperone, Sec B	-	wild-type	Escherichia coli	-	7.4	-	DSC	Thermal	66.35	-	-	yes	10694404	tetrameric chaperone; solvent-exposed free thiols; interior	BIOCHEMISTRY 39, 2362-2369 (2000) PMID: 10694404	Panse VG, Swaminathan CP, Aloor JJ, Surolia A, Varadarajan R	Escherichia coli	68.45	36
Che Y	P24072	wild-type	Bacillus subtilis (strain 168)	-	6	-	CD	Thermal	54.85	-	-	yes	11669649	hyperthermophile; free energy of unfolding; enthalpy	BIOCHEMISTRY 40 13107-13113 (2001) PMID: 11669649	Deutschman WA, Dahlquist FW	Bacillus subtilis	54.85	30
Che Y	Q56312	wild-type	Thermotoga maritima (strain ATCC 43589 / MSB8 / DSM 3109 / JCM 10099)	-	6	-	CD	Thermal	100.85	-	-	yes	11669649	hyperthermophile; free energy of unfolding; enthalpy	BIOCHEMISTRY 40 13107-13113 (2001) PMID: 11669649	Deutschman WA, Dahlquist FW	Thermotoga maritima	100.85	75
Chemotactic protein	P0AE67	wild-type	Escherichia coli (strain K12)	-	2.5	-	DSC	Thermal	45	-	-	yes	8251514	CheY; chemotactic protein; alpha/beta proteins; molten globule;	BIOCHEMISTRY 32, 12906-12921 (1993) PMID: 8251514	Filimonov VV, Prieto J, Martinez JC, Bruix M, Mateo PL, Serrano L	Escherichia coli	55	36
Chitinase	Q9REI6	wild-type	Arthrobacter sp.	3.2.1.14	7.5	-	Fluorescence	Thermal	50.5	-	-	Unknown	12915727	chitinases; cold adaptation; mutagenesis; psychrophilic enzyme; thermostability	PROTEIN ENG 16, 497-503 (2003) PMID: 12915727	Mavromatis K, Feller G, Kokkinidis M, Bouriotis V.	Arthrobacter sp	50.5	29
Chitinase 40	Q56077	wild-type	Streptomyces thermoviolaceus	-	9	-	DSC	Thermal	58.7	-	3	Yes	16685709	thermal unfolding, TIM-barrel protein, unfolding intermediate state, calorimetry, circular dichroism.	PROTEINS 64, 513-523 (2006) PMID: 16685709	Pyrpassopoulos S, Vlassi M, Tsortos A, Papanikolau Y, Petratos K, Vorgias CE, Nounesis G.	Streptomyces thermoviolaceus	59.3	46
Chitinase B	Q54276	wild-type	Serratia marcescens	-	8	-	CD	Thermal	59.9	-	-	No	14631073	Chitinase; proline; thermal stability; unfolding	PROTEIN ENG 16, 841-846 (2003) PMID: 14631073	Gaseidnes S, Synstad B, Jia X, Kjellesvik H, Vriend G, Eijsink VG	Serratia marcescens	59.9	29
Chitosanase	-	wild-type	Streptomyces coelicolor A3(2)	-	4.5	-	Fluorescence	Thermal	43.4	-	-	No	17644457	Chitosanase; Mutagenesis; Thermostability; Fluorometry; Chitosan	BIOCHIM BIOPHYS ACTA 1774, 975-984 (2007) PMID: 17644457	Roy S, Fortin M, Gagnon J, Ghinet MG, Lehoux JG, Dupuis G, Brzezinski R.	Streptomyces coelicolor	60.9	28
Chitosanase	P33665	wild-type	Streptomyces sp. (strain N174)	3.2.1.132	7	-	CD	Thermal	42.7	-	3	yes(85%)	9989221	chitosanase; tryptophan residue; site-directed mutagenesis;	BIOCHIM BIOPHYS ACTA 1429, 365-376 (1999); doi:10.1016/S0167-4838(98)00243-X PMID: 9989221	Honda Y, Fukamizo T, Okajima T, Goto S, Boucher I, Brzezinski R	Streptomyces sp	58.3	28
Cholera toxin	P37093	wild-type	Vibrio cholerae serotype O1 (strain ATCC 39315 / El Tor Inaba N16961)	-	7.5	-	DSC	Thermal	51	-	-	no	3378043	exothermic heat effect; cooperative interactions;	BIOCHEMISTRY 27, 2046-2052 (1988) PMID: 3378043	Goins B, Freire E	Vibrio cholerae	73.4	36
Chorismate mutase Prephenate dehydrogenase	-	wild-type	Escherichia coli	-	7.5	-	DSC	Thermal	57	-	-	No	16731976	hyperthermophile; prephenate dehydrogenase; kinetic parameters; fluorescence and CD studies; thermal unfolding	PROTEIN SCI 15, 1417-1432 (2006) PMID: 16731976	Bonvin J, Aponte RA, Marcantonio M, Singh S, Christendat D, Turnbull JL.	Escherichia coli	57	36
ClpB	P63284	wild-type	Escherichia coli (strain K12)	-	7.5	-	DSC	Thermal	73	-	-	no	11967375	ClpB; molecular chaperone; folding domain; protein stability; protein-protein	PROTEIN SCI 11, 1192-1198 (2002) PMID: 11967375	Tek V, Zolkiewski M.	Escherichia coli	73	36
Cocaine esterase	Q9L9D7	wild-type	Rhodococcus sp. (strain MB1 Bresler)	3.1.1.84	8	-	Fluorescence	Thermal	34.77	-	-	Unknown	20436035	cocaine esterase; computational; drug abuse; thermostable	PROTEIN ENG DES SEL 23, 537-547 (2010) PMID:20436035	Narasimhan D, Nance MR, Gao D, Ko MC, Macdonald J, Tamburi P, Yoon D, Landry DM, Woods JH, Zhan CG, Tesmer JJ, Sunahara RK.	Rhodococcus sp	34.77	28
Cold shock protein	P32081	wild-type	Bacillus subtilis (strain 168)	-	7.5	-	DSC	Thermal	52.8	-	-	Unknown	7703860	cold-shock protein; monomer-dimer; phosphate;	PROTEIN SCI 3 2144-2147 (1994) PMID: 7703860	Makhatadze GI, Marahiel MA	Bacillus subtilis	51	30
Cold shock protein	O54310	wild-type	Thermotoga maritima (strain ATCC 43589 / MSB8 / DSM 3109 / JCM 10099)	-	4	-	DSC	Thermal	87.9	-	-	yes	10339416	cold-shock protein; differential scanning calorimetry(DSC);	J MOL BIOL 289, 187-193 (1999) PMID: 10339416	Wassenberg D, Welker C, Jaenicke R	Thermotoga maritima	83.25	75
Cold shock protein B	P32081	wild-type	Bacillus subtilis (strain 168)	-	7	-	CD	Thermal	53.8	-	-	Unknown	15784264	protein stability; in vitro selection; phage display; electrostatic interactions; protein design	J MOL BIOL 347, 1063-1076 (2005) PMID: 15784264	Wunderlich M, Martin A, Schmid FX	Bacillus subtilis	63.55	30
Cold shock protein CspB	P32081	wild-type	Bacillus subtilis (strain 168)	-	7	-	CD	Thermal	53.8	-	2	Unknown	15784264	protein stability; in vitro selection; phage display; electrostatic interactions; protein design	J Mol Biol. (2005) Apr 15;347(5):1063-76 PMID: 15784264	Michael Wunderlich , Andreas Martin, Franz X Schmid	Bacillus subtilis	75.64500000000001	30
Colicin A	Q47108	wild-type	Escherichia coli	-	3	-	DSC	Thermal	39	-	-	no	7678407	pore-forming domain; native tertiary structure;	J BIOL CHEM 268, 1553-1557 (1993) PMID: 7678407	Muga A, Gonzalez-Manas JM, Lakey JH, Pattus F, Surewicz WK	Escherichia coli	60.5	36
Colicin B	P05819	wild-type	Escherichia coli	-	7	-	DSC	Thermal	54.9	-	-	no	11278359	interdomain interactions; endothermic transitions;	J BIOL CHEM 276 13563-13572 (2001) PMID: 11278359	Ortega A, Lambotte S, Bechinger B	Escherichia coli	55.2	36
Cry3A delta-endotoxin	P0A379	wild-type	Bacillus thuringiensis subsp. tenebrionis	-	3.5	-	DSC	Thermal	70.45	-	-	no	10194327	Cry3A delta-endotoxin, one-step kinetic, heat denaturation	BIOCHEMISTRY 38, 4121-4127 (1999) PMID: 10194327	Potekhin SA, Loseva OI, Tiktopulo EI, Dobritsa AP.	Bacillus thuringiensis	60.35	30
CspA	P0A9X9	wild-type	Escherichia coli (strain K12)	-	7	-	CD	Thermal	59	-	-	yes	11567094	folding kinetics; two-state folding; sheet assembly; aromatic cluster;	PROTEIN SCI 10 2028-2036 (2001) PMID: 11567094	Vu DM, Reid KL, Rodriguez HM, Gregoret LM	Escherichia coli	56.4	36
CutA1 protein	O58720	wild-type	Pyrococcus horikoshii (strain ATCC 700860 / DSM 12428 / JCM 9974 / NBRC 100139 / OT-3)	-	7	-	DSC	Thermal	148.5	-	-	No	16831434	Protein stability; DSC; Hyperthermophile; Heat denaturation; Ion pairs; Protein structure	FEBS LETT 580, 4224-4230 (2006) PMID: 16831434	Tanaka T, Sawano M, Ogasahara K, Sakaguchi Y, Bagautdinov B, Katoh E, Kuroishi C, Shinkai A, Yokoyama S, Yutani K.	Pyrococcus horikoshii	144.1	95
CutA1 protein	Q7SIA8	wild-type	Thermus thermophilus (strain HB8 / ATCC 27634 / DSM 579)	-	7	-	DSC	Thermal	112.7	-	-	No	16831434	Protein stability; DSC; Hyperthermophile; Heat denaturation; Ion pairs; Protein structure	FEBS LETT 580, 4224-4230 (2006) PMID: 16831434	Tanaka T, Sawano M, Ogasahara K, Sakaguchi Y, Bagautdinov B, Katoh E, Kuroishi C, Shinkai A, Yokoyama S, Yutani K.	Thermus thermophilus	112.7	71
Cutinase	P00590	wild-type	Fusarium solani subsp. pisi (Nectria haematococca)	3.1.1.74	4.5	-	Fluorescence	Thermal	75	-	-	Yes	17980683	Cutinase; Detergent; Phosphocholine; Stability; Activity	BIOCHIM BIOPHYS ACTA 1774, 1544-1554 (2007); doi:10.1016/j.bbapap.2007.09.011	Sehgal P, Bang Nielsen S, Pedersen S, Wimmer R, Otzen DE.	Fusarium solani	54.3	24
Cutinase	E5BBQ3	wild-type	Thermobifida fusca (Thermomonospora fusca)	3.1.1.74	8	-	CD	Thermal	69.8 (0.3)	-	2	-	27419048	Calcium; Hydrolase; Polyethylene terephthalate	FEBS Open Bio 6(5), 425-32 (2016) PMID: 27419048	Then J, Wei R, Oeser T, Gerdts A, Schmidt J, Barth M, Zimmermann W.	Thermobifida fusca	77.19999999999999	50
CyaY	P27838	wild-type	Escherichia coli (strain K12)	-	7	-	Fluorescence	Thermal	52.1	-	-	Unknown	14741216	viscosity; confinement; nanocages; chaperones; fluorescence	J MOL BIOL 336, 203-212 (2004) PMID: 14741216	Bolis D, Politou AS, Kelly G, Pastore A, Temussi PA.	Escherichia coli	52.85	36
CYP101	P00183	wild-type	Pseudomonas putida (Arthrobacter siderocapsulatus)	1.14.15.1	7.4	-	CD	Thermal	51	-	-	Yes	20138909	Cytochrome P450; CYP175A1; Circular dichroism; Stability curve; Thermostability; Enthalpy	INT J BIOL MACROMOL 46, 412-418 (2010) PMID:20138909	Behera RK, Mazumdar S.	Pseudomonas putida	49.2	28
CYP175A1	Q53W59	wild-type	Thermus thermophilus (strain HB8 / ATCC 27634 / DSM 579)	-	7.4	-	CD	Thermal	87	-	-	Yes	20138909	Cytochrome P450; CYP175A1; Circular dichroism; Stability curve; Thermostability; Enthalpy	INT J BIOL MACROMOL 46, 412-418 (2010) PMID:20138909	Behera RK, Mazumdar S.	Thermus thermophilus	85.35	71
Cysteine-rich repeat protein	O25103	wild-type	Helicobacter pylori (strain ATCC 700392 / 26695) (Campylobacter pylori)	3.5.2.6	2	-	CD	Thermal	39.3	-	-	Yes	16460007	cysteine-rich proteins; helix-loop-helix motif; disulfide bonds; noncooperative structural changes	BIOCHEMISTRY 45, 1599-1607 (2006) PMID: 16460007	Devi VS, Sprecher CB, Hunziker P, Mittl PR, Bosshard HR, Jelesarov I	Helicobacter pylori	56	37
Cytochrome	P0ABE7	wild-type	Escherichia coli	-	7	-	CD	Thermal	67.2	-	-	yes	1931945	hydrophobic core; molten globule;collapsed form;	BIOCHEMISTRY 30, 10150-10155 (1991) PMID: 1931945	Feng YQ, Sligar SG	Escherichia coli	59.75	36
Cytochrome c	P00044	wild-type	Saccharomyces cerevisiae (strain ATCC 204508 / S288c) (Baker's yeast)	-	6	-	CD	Thermal	51.7	-	-	yes	1334426	compact denatured state; novel disulfide bond; pH dependence;	BIOCHEMISTRY 31, 12337-12344 (1992) PMID: 1334426	Betz SF, Pielak GJ	Saccharomyces cerevisiae	49.2	28
Cytochrome c isoform 1	P00044	wild-type	Saccharomyces cerevisiae (strain ATCC 204508 / S288c) (Baker's yeast)	-	5	-	CD	Thermal	54.3 (0.6)	-	-	yes	9062118	cytochrome C; Yeast; isoform; C102-SL	Biochemistry 36(10), 2884-97 (1997) PMID: 9062118	Qu K, Vaughn JL, Sienkiewicz A, Scholes CP, Fetrow JS.	Saccharomyces cerevisiae	45	28
Cytochrome c oxidase	P98002	wild-type	Paracoccus denitrificans	7.1.1.9	8.2	-	DSC	Thermal	46.7	-	3	no	8068652	integral membrane protein; structural assignments;	BIOCHEMISTRY 33, 9731-9740 (1994) PMID: 8068652	Haltia T, Semo N, Arrondo JL, Goni FM, Freire E	Paracoccus denitrificans	56.85	30
Cytochrome c3	P24092	wild-type	Desulfovibrio vulgaris (strain Hildenborough / ATCC 29579 / DSM 644 / NCIMB 8303)	-	7.6	-	DSC	Thermal	121.6	-	-	yes	9890880	cytochrome c3, mutagenesis, heme region stability, phenylalanine 20	BIOCHEMISTRY 38, 33-41 (1999) PMID: 9890880	Dolla A, Arnoux P, Protasevich I, Lobachov V, Brugna M,	Desulfovibrio vulgaris	121.6	34
Cytochrome c551	P00099	wild-type	Pseudomonas aeruginosa (strain ATCC 15692 / DSM 22644 / CIP 104116 / JCM 14847 / LMG 12228 / 1C / PRS 101 / PAO1)	-	5	-	DSC	Thermal	47.3	-	-	yes	10918067	mesophilic; thermophilic; structure comparison; quintuple mutant;	J BIOL CHEM 275, 37824-37828 (2000) PMID: 10918067	Hasegawa J, Uchiyama S, Tanimoto Y, Mizutani M, Kobayashi Y,	Pseudomonas aeruginosa	56	34
Cytochrome c552	P15452	wild-type	Hydrogenobacter thermophilus (strain DSM 6534 / IAM 12695 / TK-6)	-	5	-	DSC	Thermal	87.5	-	-	yes	10918067	mesophilic; thermophilic; structure comparison; quintuple mutant;	J BIOL CHEM 275, 37824-37828 (2000) PMID: 10918067	Hasegawa J, Uchiyama S, Tanimoto Y, Mizutani M, Kobayashi Y,	Hydrogenobacter thermophilus	109.8	70
Cytochrome c552	P04164	wild-type	Thermus thermophilus	-	7	-	CD	Thermal	95 (3)	-	2	yes	23339332	c552; thermostable; M69H	Biochemistry 52(8), 1373–1384 (2013) PMID: 23339332	R. K. Behera, H. Nakajima, J. Rajbongshi, Y. Watanabe, and S. Mazumdar	Thermus thermophilus	95	71
Cytochrome oxidase	P98005	wild-type	Thermus thermophilus (strain HB8 / ATCC 27634 / DSM 579)	7.1.1.9	7	-	CD	Thermal	100	-	-	yes	9485471	two-state model; thermodynamic cycle; reduction potentials	BIOCHEMISTRY 37, 3172-3177 (1998) PMID: 9485471	Wittung-Stafshede P, Malmstrom BG, Sanders D,	Thermus thermophilus	75	71
Cytochrome P450	P14779	wild-type	Bacillus megaterium (strain ATCC 14581 / DSM 32 / JCM 2506 / NBRC 15308 / NCIMB 9376 / NCTC 10342 / VKM B-512)	1.14.14.1; 1.6.2.4	7.4	-	absorbance	Thermal	47	-	-	Unknown	12401810	Cytochrome P450; thermus; CYP175A1	J Biol Chem 278(1), 608-16 (2003) PMID: 12401810	Yano JK, Blasco F, Li H, Schmid RD, Henne A, Poulos TL.	Bacillus megaterium	47	30
Cytochrome P450	P00183	wild-type	Pseudomonas putida (Arthrobacter siderocapsulatus)	1.14.15.1	7.4	-	absorbance	Thermal	61	-	-	Unknown	12401810	Cytochrome P450; thermus; CYP175A1	J Biol Chem 278(1), 608-16 (2003) PMID: 12401810	Yano JK, Blasco F, Li H, Schmid RD, Henne A, Poulos TL.	Pseudomonas putida	61	28
Cytochrome P450	Q00441	wild-type	Saccharopolyspora erythraea (strain ATCC 11635 / DSM 40517 / JCM 4748 / NBRC 13426 / NCIMB 8594 / NRRL 2338)	1.14.15.35	7.4	-	absorbance	Thermal	55	-	-	Unknown	12401810	Cytochrome P450; thermus; CYP175A1	J Biol Chem 278(1), 608-16 (2003) PMID: 12401810	Yano JK, Blasco F, Li H, Schmid RD, Henne A, Poulos TL.	Saccharopolyspora erythraea	55	27
Cytochrome P450	Q55080	wild-type	Sulfolobus acidocaldarius (strain ATCC 33909 / DSM 639 / JCM 8929 / NBRC 15157 / NCIMB 11770)	1.14.-.-; 1.11.1.7	7.4	-	absorbance	Thermal	91	-	-	Unknown	12401810	Cytochrome P450; thermus; CYP175A1	J Biol Chem 278(1), 608-16 (2003) PMID: 12401810	Yano JK, Blasco F, Li H, Schmid RD, Henne A, Poulos TL.	Sulfolobus acidocaldarius	91	71
Cytochrome P450	Q53W59	wild-type	Thermus thermophilus (strain HB8 / ATCC 27634 / DSM 579)	-	7.4	-	absorbance	Thermal	88	-	-	Unknown	12401810	Cytochrome P450; thermus; CYP175A1	J Biol Chem 278(1), 608-16 (2003) PMID: 12401810	Yano JK, Blasco F, Li H, Schmid RD, Henne A, Poulos TL.	Thermus thermophilus	88	71
Cytochrome P450 BioI	-	wild-type	Bacillus subtilis	-	7.5	-	DSC	Thermal	65.5	-	-	Yes	15449931	steroids; fatty acids; cooperative process; heme ion spin-state equilibrium; disulfide	BIOCHEMISTRY 43, 12410-12426 (2004) PMID: 15449931	Lawson RJ, Leys D, Sutcliffe MJ, Kemp CA, Cheesman MR, Smith SJ, Clarkson J, Smith WE, Haq I, Perkins JB, Munro AW.	Bacillus subtilis	65.5	30
Cytochrome P450cam	P00183	wild-type	Pseudomonas putida (Arthrobacter siderocapsulatus)	1.14.15.1	7.4	-	CD	Thermal	60.05	-	-	Yes	17042489	conformational properties, heme region, thermal stability	BIOCHEMISTRY 45, 12715-12722 (2006) PMID: 17042489	Manna SK, Mazumdar S.	Pseudomonas putida	60.05	28
Cytochromes c3	-	wild-type	Desulfovibrio vulgaris	-	7.6	-	DSC	Thermal	121	-	-	no	7589483	polyheme cytochromes c; thermal stability ; structure/function relationships	FEBS LETT 373 280-284 (1995) PMID: 7589483	Florens L, Bianco P, Haladjian J, Bruschi M,	Desulfovibrio vulgaris	121	34
Cytotoxin alpha-sarcin	P00655	wild-type	Aspergillus giganteus	4.6.1.23	7	-	DSC	Thermal	52.6	-	-	Yes(70%)	7548154	protein calorimetry; infrared spectroscopy of protein;	BIOCHIM BIOPHYS ACTA 1252, 126-134 (1995) PMID: 7548154	Gasset M, Mancheno JM, Laynez J, Lacadena J,	Aspergillus giganteus	52.6	25
D-amino acid oxidase	P80324	wild-type	Rhodosporidium toruloides (Yeast) (Rhodotorula gracilis)	1.4.3.3	7.5	-	DSC	Thermal	56.9	-	-	No	12717024	Flavoprotein; lipophilic ions; folding; dimerization; energetic domains; structural domains; quaternary structure; thermal stability	PROTEIN SCI 12, 1018-1029 (2003) PMID: 12717024	Pollegioni L, Iametti S, Fessas D, Caldinelli L, Piubelli L, Barbiroli A, Pilone MS, Bonomi F.	Rhodosporidium toruloides	50.2	25
D-glyceraldehyde-3-phosphate dehydrogenase	P0A9B2	wild-type	Escherichia coli (strain K12)	1.2.1.12	8	-	DSC	Thermal	72.6	-	-	no	10446379	D-glyceraldehyde-3-phosphate dehydrogenase; differential scanning calorimetry; domain; thermostability	BIOCHIM BIOPHYS ACTA 1433, 294-306 (1999) PMID: 10446379	Levashov P, Orlov V, Boschi-Muller S, Talfournier F, Asryants R, Bulatnikov I, Muronetz V,	Escherichia coli	73.94999999999999	36
D-glyceraldehyde-3-phosphate dehydrogenase	P00362	wild-type	Geobacillus stearothermophilus (Bacillus stearothermophilus)	1.2.1.12	8	-	DSC	Thermal	92.1	-	-	no	10446379	D-glyceraldehyde-3-phosphate dehydrogenase; differential scanning calorimetry; domain; thermostability	BIOCHIM BIOPHYS ACTA 1433, 294-306 (1999) PMID: 10446379	Levashov P, Orlov V, Boschi-Muller S, Talfournier F, Asryants R, Bulatnikov I, Muronetz V,	Geobacillus stearothermophilus	82.95	54
Dihydrofolate reductase	P0ABQ4	wild-type	Escherichia coli (strain K12)	1.5.1.3	7	-	DSC	Thermal	51.75	-	-	no	DOI: 10.1016/0040-6031(90)80387-E	thermal transition; three-state;	THERMOCHIMICA ACTA 163, 123-128 (1990); doi:10.1016/0040-6031(90)80387-e	Uedaira H, Kidokoro S, Iwakura M, Honda S, Ohashi S.	Escherichia coli	49.3	36
Dihydrofolate reductase	Q5KZ26	wild-type	Geobacillus kaustophilus (strain HTA426)	1.5.1.3	7	-	CD	Thermal	65 (0.3)	-	-	Unknown	24730604	DHFR; Geobacillus; homologue; solvent accessible site	Biochemistry 53(17), 2855–2863 (2014) PMID: 24730604	J. Guo, L. Y. Luk, E. J. Loveridge, and R. K. Allemann	Geobacillus kaustophilus	67.5	55
Dihydrolipoamide acetyltransferase	P11961	wild-type	Geobacillus stearothermophilus (Bacillus stearothermophilus)	2.3.1.12	8	-	CD	Thermal	53	-	-	yes	10194328	peripheral subunit-binding domain, multienzyme complex, truncation,	BIOCHEMISTRY 38, 4128-4136 (1999) PMID: 10194328	Spector S, Young P, Raleigh DP.	Geobacillus stearothermophilus	50.5	54
Diphthamide biosynthesis protein 3	Q3E840	wild-type	Saccharomyces cerevisiae (strain ATCC 204508 / S288c) (Baker's yeast)	-	7.5	-	NMR	Thermal	45.6 (0.4)	-	2	yes	30608169	apo ktil1; NMR; fixed pressures	J Phys Chem B 123($), 792-801 (2019) PMID:30608169	Klamt A, Nagarathinam K, Tanabe M, Kumar A, Balbach J.	Saccharomyces cerevisiae	41.9	28
Diphtheria toxin	P33120	wild-type	Corynebacterium diphtheriae (strain PW8)	-	8	-	DSC	Thermal	44.2	-	-	yes	2271548	solute perturbation analysis; Structural stability;	BIOCHEMISTRY 29, 8677-8683 (1990) PMID: 2271548	Ramsay G, Freire E	Corynebacterium diphtheriae	51.05	37
Disulfide bond formation protein D	Q9EYL5	wild-type	Staphylococcus aureus	-	7	-	CD	Thermal	72.45	-	-	Yes	18077463	disulfide bonds; hydrophobic patch; oxidized; reduced	J BIOL CHEM 283, 4261-4271 (2008) PMID: 18077463	Heras B, Kurz M, Jarrott R, Shouldice SR, Frei P, Robin G, Cemazar M, Thy-Meyer L, Glockshuber R, Martin JL.	Staphylococcus aureus	71.95	37
Disulfide-bond oxidoreductase YghU	Q46845	wild-type	Escherichia coli (strain K12)	1.8.4.-; 1.11.1.-	7.5	-	Intensity	Thermal	42.43	-	2	Unknown	28232526	Thermal unfolding; thermostablity; proteome; protein denaturation	Science. (2017) Feb 24;355(6327):eaai7825 PMID: 28232526	Pascal Leuenberger , Stefan Ganscha , Abdullah Kahraman , Valentina Cappelletti , Paul J Boersema , Christian von Mering , Manfred Claassen , Paola Picotti	Escherichia coli	42.43	36
Divalent-cation tolerance protein CutA	P69488	wild-type	Escherichia coli (strain K12)	-	9	-	DSC	Thermal	89.9 (0.5)	-	2	no	20639520	cutA1; thermal; guanidine; DSC	J Biochem 148(4), 449-58 (2010) PMID: 20639520	Matsuura Y, Ota M, Tanaka T, Takehira M, Ogasahara K, Bagautdinov B, Kunishima N, Yutani K.	Escherichia coli	87.75	36
dTDP-4-dehydrorhamnose 3,5-epimerase	P37745	wild-type	Escherichia coli (strain K12)	5.1.3.13	7.5	-	Intensity	Thermal	44.17	-	2	Unknown	28232526	Thermal unfolding; thermostablity; proteome; protein denaturation	Science. (2017) Feb 24;355(6327):eaai7825 PMID: 28232526	Pascal Leuenberger , Stefan Ganscha , Abdullah Kahraman , Valentina Cappelletti , Paul J Boersema , Christian von Mering , Manfred Claassen , Paola Picotti	Escherichia coli	44.17	36
dTDP-glucose 4,6-dehydratase 1	P37759	wild-type	Escherichia coli (strain K12)	4.2.1.46	7.5	-	Intensity	Thermal	44.3	-	2	Unknown	28232526	Thermal unfolding; thermostablity; proteome; protein denaturation	Science. (2017) Feb 24;355(6327):eaai7825 PMID: 28232526	Pascal Leuenberger , Stefan Ganscha , Abdullah Kahraman , Valentina Cappelletti , Paul J Boersema , Christian von Mering , Manfred Claassen , Paola Picotti	Escherichia coli	44.3	36
dTDP-glucose 4,6-dehydratase 2	P27830	wild-type	Escherichia coli (strain K12)	4.2.1.46	7.5	-	Intensity	Thermal	42.3	-	2	Unknown	28232526	Thermal unfolding; thermostablity; proteome; protein denaturation	Science. (2017) Feb 24;355(6327):eaai7825 PMID: 28232526	Pascal Leuenberger , Stefan Ganscha , Abdullah Kahraman , Valentina Cappelletti , Paul J Boersema , Christian von Mering , Manfred Claassen , Paola Picotti	Escherichia coli	42.3	36
Dynein light chain	-	wild-type	Plasmodium falciparum	-	7.5	-	Fluorescence	Thermal	63	-	-	Unknown	17035505	chemical biology; crystallography; human	PROC NATL ACAD SCI U S A 103, 15835-15840 (2006) PMID: 17035505	Vedadi M, Niesen FH, Allali-Hassani A, Fedorov OY, Finerty PJ Jr, Wasney GA, Yeung R, Arrowsmith C, Ball LJ, Berglund H, Hui R, Marsden BD, Nordlund P, Sundstrom M, Weigelt J, Edwards AM.	Plasmodium falciparum	63	37
Dynein light chain 1	-	wild-type	Plasmodium falciparum	-	7.5	-	Fluorescence	Thermal	65.8	-	-	Unknown	17035505	chemical biology; crystallography; human	PROC NATL ACAD SCI U S A 103, 15835-15840 (2006) PMID: 17035505	Vedadi M, Niesen FH, Allali-Hassani A, Fedorov OY, Finerty PJ Jr, Wasney GA, Yeung R, Arrowsmith C, Ball LJ, Berglund H, Hui R, Marsden BD, Nordlund P, Sundstrom M, Weigelt J, Edwards AM.	Plasmodium falciparum	65.8	37
Efflux gene regulator MexR	P52003	wild-type	Pseudomonas aeruginosa (strain ATCC 15692 / DSM 22644 / CIP 104116 / JCM 14847 / LMG 12228 / 1C / PRS 101 / PAO1)	-	7.2	-	CD	Thermal	55.6	-	3	Unknown	20095047	DNA-binding protein; stability; efflux gene regulator; multidrug resistance; MarR family; Biacore; analytical ultracentrifugation; circular dichroism; fluorescence; real-time PCR	PROTEIN SCI 19, 680-692 (2010) PMID:20095047	Andresen C, Jalal S, Aili D, Wang Y, Islam S, Jarl A, Liedberg B, Wretlind B, Martensson LG, Sunnerhagen M.	Pseudomonas aeruginosa	55.6	34
Elastase	P14756	wild-type	Pseudomonas aeruginosa (strain ATCC 15692 / DSM 22644 / CIP 104116 / JCM 14847 / LMG 12228 / 1C / PRS 101 / PAO1)	3.4.24.26	7.5	-	CD	Thermal	69	-	-	Unknown	25815820	PAE; pseudomonas; alanine scaning mutation	PLoS One 10(3), e0121108 (2015) PMID: 25815820	F. Bian, S. Yue, Z. Peng, X. Zhang, G. Chen, J. Yu, N. Xuan, and Y. Bi	Pseudomonas aeruginosa	69	34
Elongation factor EF-Tu	P0CE47	wild-type	Escherichia coli (strain K12)	-	7.6	-	CD	Thermal	46.5	-	-	Unknown	14691225	EF-Tu; thermostability; chimeric protein; EF-Tu domains; G-domain; Escherichia coli; Bacillus stearothermophilus	PROTEIN SCI 13, 89-99 (2004) PMID: 14691225	Sanderova H, Hulkova M, Malon P, Kepkova M, Jonak J.	Escherichia coli	46.95	36
Elongation factor EF-Tu	O50306	wild-type	Geobacillus stearothermophilus (Bacillus stearothermophilus)	-	7.6	-	CD	Thermal	42	-	-	Unknown	14691225	EF-Tu; thermostability; chimeric protein; EF-Tu domains; G-domain; Escherichia coli; Bacillus stearothermophilus	PROTEIN SCI 13, 89-99 (2004) PMID: 14691225	Sanderova H, Hulkova M, Malon P, Kepkova M, Jonak J.	Geobacillus stearothermophilus	50.75	54
Elongation factor P-like protein	P0A6N8	wild-type	Escherichia coli (strain K12)	-	7.5	-	Intensity	Thermal	43.47	-	2	Unknown	28232526	Thermal unfolding; thermostablity; proteome; protein denaturation	Science. (2017) Feb 24;355(6327):eaai7825 PMID: 28232526	Pascal Leuenberger , Stefan Ganscha , Abdullah Kahraman , Valentina Cappelletti , Paul J Boersema , Christian von Mering , Manfred Claassen , Paola Picotti	Escherichia coli	43.47	36
Elongation factor Ts	P43895	wild-type	Thermus thermophilus (strain HB8 / ATCC 27634 / DSM 579)	-	7	-	CD	Thermal	115	-	-	No	16781902	Irreversible denaturation; Residual structure; Denatured state; Intermonomeric disulfide bond; Thermus thermophilus	BIOCHIM BIOPHYS ACTA 1764, 1277-1285 (2006); doi:10.1016/j.bbapap.2006.04.011	Zoldak G, Sedlak E, Valusova E, Wolfrum A, Marek J, Antalik M, Sprinzl M.	Thermus thermophilus	108.6	71
Elongation Factor Tu	P33166	wild-type	Bacillus subtilis (strain 168)	-	7.6	-	DSC	Thermal	31	-	-	Unknown	19800034	Thermostability; G protein; EF-Tu; G-domain; Bacillus	BIOCHIM BIOPHYS ACTA 1804, 147-155 (2010) PMID:19800034	Sanderova H, Tiserova H, Barvik I, Sojka L, Jonak J, Krasny L.	Bacillus subtilis	42.25	30
Endo-1,4-beta-xylanase	Q56013	wild-type	Streptomyces sp. S38	3.2.1.8	6	-	Fluorescence	Thermal	61.1	-	-	no	10752608	aromatic interaction; endo-beta-1,4-xylanase; molecular modeling;	PROTEIN SCI 9, 466-475 (2000) PMID: 10752608	Georis J, de Lemos Esteves F, Lamotte-Brasseur J, Bougnet V,	Streptomyces sp	58.95	28
Endoglucanase CenC	P14090	wild-type	Cellulomonas fimi (strain ATCC 484 / DSM 20113 / JCM 1341 / NBRC 15513 / NCIMB 8980 / NCTC 7547)	3.2.1.4	5.14	-	DSC	Thermal	50.85	-	2	No	9521674	cellulose binding domain (CBD), endonuclease CenC, cellulomonas fimi, cellopentaose.	BIOCHEMISTRY 37, 3529-3537 (1998) PMID: 9521674	Creagh AL, Koska J, Johnson PE, Tomme P, Joshi MD, McIntosh LP, Kilburn DG, Haynes CA.	Cellulomonas fimi	46.8	31
endonuclease I	Q2XSL7	wild-type	Aliivibrio salmonicida (strain LFI1238) (Vibrio salmonicida (strain LFI1238))	-	8	-	DSC	Thermal	41.8	-	-	no	1812415	endonuclease I; vibrio; marine fish	FEBS J 275(7), 1593-605 (2008) PMID: 1812415	Niiranen L, Altermark B, Brandsdal BO, Leiros HK, Helland R, Smalås AO, Willassen NP.	Aliivibrio salmonicida	44.8	15
Endonuclease I	Q2XSL7	wild-type	Aliivibrio salmonicida (strain LFI1238) (Vibrio salmonicida (strain LFI1238))	-	8	-	DSC	Thermal	44.8	-	-	-	18312415	human pathogen Vibrio cholerae; stability and catalytic efficiency; DSC; NaCl effect	FEBS J. (2008) Apr;275(7):1593-605 PMID: 18312415	Niiranen, L., Altermark, B., Brandsdal, B. O., Leiros, H. K. S., Helland, R., Smalås, A. O., & Willassen, N. P.	Aliivibrio salmonicida	44.8	15
Endonuclease I	Q2XSK9	wild-type	Vibrio cholerae	3.1.21.-	8	-	DSC	Thermal	52.9	-	-	-	18312415	human pathogen Vibrio cholerae; stability and catalytic efficiency; DSC; NaCl effect	FEBS J. (2008) Apr;275(7):1593-605 PMID: 18312415	Niiranen, L., Altermark, B., Brandsdal, B. O., Leiros, H. K. S., Helland, R., Smalås, A. O., & Willassen, N. P.	Vibrio cholerae	54.849999999999994	36
Enoyl-[acyl-carrier-protein] reductase [NADH] FabI	P0AEK4	wild-type	Escherichia coli (strain K12)	1.3.1.9	7.5	-	Intensity	Thermal	45.32	-	2	Unknown	28232526	Thermal unfolding; thermostablity; proteome; protein denaturation	Science. (2017) Feb 24;355(6327):eaai7825 PMID: 28232526	Pascal Leuenberger , Stefan Ganscha , Abdullah Kahraman , Valentina Cappelletti , Paul J Boersema , Christian von Mering , Manfred Claassen , Paola Picotti	Escherichia coli	45.32	36
Enterotoxin A	P0A0L1	wild-type	Staphylococcus aureus (strain MW2)	-	6	-	Absorbance	Thermal	62.5	-	-	Unknown	10636860	specific replacement; TCR binding; conformational change	J BIOL CHEM 275, 1665-1672 (2000) PMID: 10636860	Cavallin A, Arozenius H, Kristensson K, Antonsson P, Otzen DE,	Staphylococcus aureus	61.95	37
Enterotoxin E	P12993	wild-type	Staphylococcus aureus	-	6	-	Absorbance	Thermal	72.3	-	-	Unknown	10636860	specific replacement; TCR binding; conformational change	J BIOL CHEM 275, 1665-1672 (2000) PMID: 10636860	Cavallin A, Arozenius H, Kristensson K, Antonsson P, Otzen DE,	Staphylococcus aureus	71.8	37
Epsilon-toxin protein	Q02307	wild-type	Clostridium perfringens	-	7.5	-	CD	Thermal	58.24 (0.04)	-	-	Unknown	22938730	epsilon toxin; clostridium; etxB	Biochemistry 51(38), 7588-95 (2012) PMID: 22938730	Ivie SE, McClain MS.	Clostridium perfringens	58.24	37
Esterase	Q7SIG1	wild-type	Alicyclobacillus acidocaldarius (Bacillus acidocaldarius)	-	7.5	-	CD	Thermal	91	-	-	no	11802739	thermophilic; denaturation temperature; linear extrapolation model	BIOCHEMISTRY 41 1364-1371 (2002) PMID: 11802739	Del Vecchio P, Graziano G, Granata V, Barone G, Mandrich L, Manco G, Rossi M	Alicyclobacillus acidocaldarius	76.5	57
Esterase	O28558	wild-type	Archaeoglobus fulgidus (strain ATCC 49558 / VC-16 / DSM 4304 / JCM 9628 / NBRC 100126)	-	7.5	-	CD	Thermal	99	-	-	no	11802739	thermophilic; denaturation temperature; linear extrapolation model	BIOCHEMISTRY 41 1364-1371 (2002) PMID: 11802739	Del Vecchio P, Graziano G, Granata V, Barone G, Mandrich L, Manco G, Rossi M	Archaeoglobus fulgidus	92	81
Esterase 2	Q7SIG1	wild-type	Alicyclobacillus acidocaldarius (Bacillus acidocaldarius)	-	7.5	-	DSC	Thermal	86	-	-	Yes	17289253	Thermophilic esterase; Conformational stability; Independent or sequential two-state transitions; Coupled domains	BIOPHYS CHEM 127, 113-122 (2007) PMID: 17289253	Foglia F, Mandrich L, Pezzullo M, Graziano G, Barone G, Rossi M, Manco G, Del Vecchio P.	Alicyclobacillus acidocaldarius	86	57
Exodeoxyribonuclease III	P09030	wild-type	Escherichia coli (strain K12)	3.1.11.2	7.5	-	Intensity	Thermal	42.59	-	2	Unknown	28232526	Thermal unfolding; thermostablity; proteome; protein denaturation	Science. (2017) Feb 24;355(6327):eaai7825 PMID: 28232526	Pascal Leuenberger , Stefan Ganscha , Abdullah Kahraman , Valentina Cappelletti , Paul J Boersema , Christian von Mering , Manfred Claassen , Paola Picotti	Escherichia coli	42.59	36
Exoribonuclease 2	P30850	wild-type	Escherichia coli (strain K12)	3.1.13.1	7.5	-	Intensity	Thermal	45.46	-	2	Unknown	28232526	Thermal unfolding; thermostablity; proteome; protein denaturation	Science. (2017) Feb 24;355(6327):eaai7825 PMID: 28232526	Pascal Leuenberger , Stefan Ganscha , Abdullah Kahraman , Valentina Cappelletti , Paul J Boersema , Christian von Mering , Manfred Claassen , Paola Picotti	Escherichia coli	45.46	36
Extracellular deoxyribonuclease	P08038	wild-type	Vibrio cholerae serotype O1 (strain ATCC 39315 / El Tor Inaba N16961)	3.1.21.-	8	-	DSC	Thermal	48.8	-	-	no	1812415	endonuclease I; vibrio; marine fish	FEBS J 275(7), 1593-605 (2008) PMID: 1812415	Niiranen L, Altermark B, Brandsdal BO, Leiros HK, Helland R, Smalås AO, Willassen NP.	Vibrio cholerae	54.849999999999994	36
Extracellular subtilisin-like serine proteinase	Q8GB52	wild-type	Vibrio sp. PA-44	3.4.21.-	8.6	-	CD	Thermal	61.9	-	-	Unknown	31974391	proline substitutions; loop; K-like serine protease VPR; DSC and CD	Sci Rep. (2020) Jan 23;10(1):1045 PMID: 31974391	K R Óskarsson , A F Sævarsson , M M Kristjánsson	Vibrio sp	63.75	29
F1F0 ATP synthase	P0AB98	wild-type	Escherichia coli (strain K12)	-	7.5	-	CD	Thermal	39.4	-	-	yes	11967379	protein domains; coiled-coil: thermal denaturation; circular dichroism;	PROTEIN SCI 11, 1227-1238 (2002) PMID: 11967379	Revington M, Dunn SD, Shaw GS	Escherichia coli	40.5	36
Factor for inversion stimulation	P0A6R3	wild-type	Escherichia coli (strain K12)	-	7.4	-	CD	Thermal	58.1	-	-	yes	16274219	DNA-binding protein; alpha-helices; cooperative transition; hydrophobic core	BIOCHEMISTRY 44, 14715-14724 (2005) PMID: 16274219	Meinhold D, Boswell S, Colon W.	Escherichia coli	51.8	36
Factor H binding protein variant A10_001	Q6VS32	wild-type	Neisseria meningitidis	-	7	-	DSC	Thermal	69.1 (0.1)	-	-	Unknown	26627237	Neisseria meningitidis; complement Factor H; site-specific mutagenesis; calorimetry,;crystal structure	Proc Natl Acad Sci U S A. (2015) Dec 1;112(48):14823-8 PMID: 26627237	Monica Konar , Rolando Pajon , Peter T Beernink	Neisseria meningitidis	74.85	37
FKBP-type peptidyl-prolyl cis-trans isomerase FkpA	P45523	wild-type	Escherichia coli (strain K12)	5.2.1.8	7.5	-	Intensity	Thermal	41.77	-	2	Unknown	28232526	Thermal unfolding; thermostablity; proteome; protein denaturation	Science. (2017) Feb 24;355(6327):eaai7825 PMID: 28232526	Pascal Leuenberger , Stefan Ganscha , Abdullah Kahraman , Valentina Cappelletti , Paul J Boersema , Christian von Mering , Manfred Claassen , Paola Picotti	Escherichia coli	41.77	36
Flagellar motor switch protein FliG	D0WVP7	wild-type	Vibrio alginolyticus 40B	-	6.5	-	DSC	Thermal	59.7	-	2	-	24174548	c-terminal; FliG; flagellar motor	J Biochem 155(2), 83-9 (2014) pmid: 24174548	Gohara M, Kobayashi S, Abe-Yoshizumi R, Nonoyama N, Kojima S, Asami Y, Homma M.	Vibrio alginolyticus	59.7	30
Flagellin	P04949	wild-type	Escherichia coli (strain K12)	-	7.5	-	Intensity	Thermal	43.61	-	2	Unknown	28232526	Thermal unfolding; thermostablity; proteome; protein denaturation	Science. (2017) Feb 24;355(6327):eaai7825 PMID: 28232526	Pascal Leuenberger , Stefan Ganscha , Abdullah Kahraman , Valentina Cappelletti , Paul J Boersema , Christian von Mering , Manfred Claassen , Paola Picotti	Escherichia coli	43.61	36
Flavodoxin	-	wild-type	Desulfovibrio desulfuricans	-	7	-	CD	Thermal	60	-	-	Yes	15461458	cofactor; intermediate; refolding pathway; thermal stability	BIOCHEMISTRY 43, 12855-12864 (2004) PMID: 15461458	Muralidhara BK, Wittung-Stafshede P	Desulfovibrio desulfuricans	60	31
Flavodoxin	P0A3D9	wild-type	Nostoc sp. (strain PCC 7120 / SAG 25.82 / UTEX 2576)	-	7	-	Abs, CD, Fluorescence	Thermal	44.15	-	3	Yes	16563433	protein cavity; protein stability; protein intermediate; protein folding; van der Waals	J MOL BIOL 358, 701-712 (2006) PMID: 16563433	Bueno M, Cremades N, Neira JL, Sancho J.	Nostoc sp	50	23
Formate-dependent phosphoribosylglycinamide formyltransferase	P33221	wild-type	Escherichia coli (strain K12)	2.1.2.-	7.5	-	Intensity	Thermal	43.4	-	2	Unknown	28232526	Thermal unfolding; thermostablity; proteome; protein denaturation	Science. (2017) Feb 24;355(6327):eaai7825 PMID: 28232526	Pascal Leuenberger , Stefan Ganscha , Abdullah Kahraman , Valentina Cappelletti , Paul J Boersema , Christian von Mering , Manfred Claassen , Paola Picotti	Escherichia coli	43.4	36
Frataxin	P27838	wild-type	Escherichia coli (strain K12)	-	7	-	CD	Thermal	53.8	-	-	yes (>95%)	15157084	molecular forces; protein folding; genomic; conformational exchange; iron-binding proteins	BIOCHEMISTRY 43, 6511-6518 (2004) PMID: 15157084	Adinolfi S, Nair M, Politou A, Bayer E, Martin S, Temussi P, Pastore A.	Escherichia coli	53.8	36
Frataxin	Q07540	wild-type	Saccharomyces cerevisiae (strain ATCC 204508 / S288c) (Baker's yeast)	1.16.3.1	7	-	CD	Thermal	35.9	-	-	yes (>95%)	15157084	molecular forces; protein folding; genomic; conformational exchange; iron-binding proteins	BIOCHEMISTRY 43, 6511-6518 (2004) PMID: 15157084	Adinolfi S, Nair M, Politou A, Bayer E, Martin S, Temussi P, Pastore A.	Saccharomyces cerevisiae	43.650000000000006	28
Fructose-1,6-bisphosphatase class 1	P0A993	wild-type	Escherichia coli (strain K12)	3.1.3.11	7.5	-	Intensity	Thermal	42.44	-	2	Unknown	28232526	Thermal unfolding; thermostablity; proteome; protein denaturation	Science. (2017) Feb 24;355(6327):eaai7825 PMID: 28232526	Pascal Leuenberger , Stefan Ganscha , Abdullah Kahraman , Valentina Cappelletti , Paul J Boersema , Christian von Mering , Manfred Claassen , Paola Picotti	Escherichia coli	42.44	36
Fur A	-	wild-type	Anabaena sp. PCC 7119	-	4	-	CD	Thermal	78.85	-	-	yes	16169981	bacterial protein; two-state mechanism; conformational stability; DNA-binding	BIOPHYS J 89, 4188-4200 (2005) PMID: 16169981	Hernandez JA, Meier J, Barrera FN, de los Panos OR, Hurtado-Gomez E, Bes MT, Fillat MF, Peleato ML, Cavasotto CN, Neira JL.	Anabaena sp	72.45	24
GCN4	P03069	wild-type	Saccharomyces cerevisiae (strain ATCC 204508 / S288c) (Baker's yeast)	-	7	-	CD	Thermal	55	-	-	yes	11134036	helical trigger segment; two-stranded coiled coil; surface salt bridge;	J BIOL CHEM 276 13685-13688 (2001) PMID: 11134036	Kammerer RA, Jaravine VA, Frank S, Schulthess T, Landwehr R, Lustig A,	Saccharomyces cerevisiae	49	28
GCN4-p1 peptide	-	wild-type	Saccharomyces cerevisiae	-	7	-	CD	Thermal	55	-	-	yes	12139928	buried polar residues; circular dichroism spectroscopy; leucine zipper peptides; protein folding kinetics	J MOL BIOL 321, 1-6 (2002) PMID: 12139928	Knappenberger JA, Smith JE, Thorpe SH, Zitzewitz JA, Matthews CR	Saccharomyces cerevisiae	55	28
geranylgeranylglyceryl phosphate synthase	O26652	wild-type	Methanothermobacter thermautotrophicus (strain ATCC 29096 / DSM 1053 / JCM 10044 / NBRC 100330 / Delta H) (Methanobacterium thermoautotrophicum)	2.5.1.41	7.5	-	DSC	Thermal	100 (0.65)	-	-	no	29600842	GGGPS; methanothermobacter; geranylgeranylgycerol	Biochemistry 57(16), 2335-2348 (2018) PMID: 29600842	Linde M, Heyn K, Merkl R, Sterner R, Babinger P.	Methanothermobacter thermautotrophicus	113.5	62
GH11 Xylanase	P18429	wild-type	Bacillus subtilis (strain 168)	3.2.1.8	6.5	-	CD	Thermal	57.4	-	-	Unknown	26955749	GH11; xylanase; Surface charge; engineering	Int J Biol Macromol 87, 522-8 () (2016) PMID: 26955749	Alponti JS, Fonseca Maldonado R, Ward RJ.	Bacillus subtilis	57.4	30
Glucanase	P07980	wild-type	Bacillus amyloliquefaciens (Bacillus velezensis)	3.2.1.73	6	-	DSC	Thermal	58.9	-	-	yes(>80%)	8931144	beta-glucanase; Bacillus macerans; Bacillus amyloliquefaciens;	PROTEIN SCI 5, 2255-2265 (1996) PMID: 8931144	Welfle K, Misselwitz R, Politz O, Borriss R, Welfle H	Bacillus amyloliquefaciens	53.8	31
Glucanase	P23904	wild-type	Paenibacillus macerans (Bacillus macerans)	3.2.1.73	6	-	DSC	Thermal	55.9	-	-	yes	7758469	hybrid Glucanases; conformation; thermostability;	EUR J BIOCHEM 229, 726-735 (1995) PMID: 7758469	Welfle K, Misselwitz R, Welfle H, Politz O, Borriss R	Paenibacillus macerans	50.8	31
Glucoamylase	-	wild-type	Aspergillus niger	-	7.8	-	DSC	Thermal	65.9	-	-	yes	1633817	catalytic and binding domains; functional peptides;	EUR J BIOCHEM 207, 661-670 (1992) PMID: 1633817	Williamson G, Belshaw NJ, Noel TR, Ring SG, Williamson MP	Aspergillus niger	57.55	26
Glucoamylase 1	P69328	wild-type	Aspergillus niger	3.2.1.3	7.5	-	DSC	Thermal	57	-	-	no	11478902	catalytic domain; N-glycosylation site; active site	BIOCHEMISTRY 40 9336-9346 (2001) PMID: 11478902	Sauer J, Christensen T, Frandsen TP, Mirgorodskaya E,	Aspergillus niger	57	26
Glucokinase	P0A6V8	wild-type	Escherichia coli (strain K12)	2.7.1.2	7.5	-	Intensity	Thermal	44.35	-	2	Unknown	28232526	Thermal unfolding; thermostablity; proteome; protein denaturation	Science. (2017) Feb 24;355(6327):eaai7825 PMID: 28232526	Pascal Leuenberger , Stefan Ganscha , Abdullah Kahraman , Valentina Cappelletti , Paul J Boersema , Christian von Mering , Manfred Claassen , Paola Picotti	Escherichia coli	44.35	36
Glucosamine-6-phosphate deaminase	P0A759	wild-type	Escherichia coli (strain K12)	3.5.99.6	7.1	-	DSC	Thermal	65	-	-	no	8466906	glucosamine-6-phosphate deaminase; hexameric enzyme; endotherm;	BIOCHEMISTRY 32, 3644-3648 (1993) PMID: 8466906	Hernandez-Arana A, Rojo-Dominguez A, Altamirano MM, Calcagno ML	Escherichia coli	65	36
Glutamate dehydrogenase	P80319	wild-type	Pyrococcus furiosus (strain ATCC 43587 / DSM 3638 / JCM 8422 / Vc1)	1.4.1.3	7	-	DSC	Thermal	114.5	-	-	no	9770481	thermostability; ionic interactions; local environment;	PROC NATL ACAD SCI U S A 95, 12300-12305 (1998) PMID: 9770481	Vetriani C, Maeder DL, Tolliday N, Yip KS, Stillman TJ,	Pyrococcus furiosus	113	96
Glutamate dehydrogenase	Q56304	wild-type	Thermococcus litoralis (strain ATCC 51850 / DSM 5473 / JCM 8560 / NS-C)	1.4.1.3	7	-	DSC	Thermal	109	-	-	no	9770481	thermostability; ionic interactions; local environment;	PROC NATL ACAD SCI U S A 95, 12300-12305 (1998) PMID: 9770481	Vetriani C, Maeder DL, Tolliday N, Yip KS, Stillman TJ,	Thermococcus litoralis	109	85
Glutamate dehydrogenase	P96110	wild-type	Thermotoga maritima (strain ATCC 43589 / MSB8 / DSM 3109 / JCM 10099)	1.4.1.3	6	-	DSC	Thermal	72.8	-	-	yes(84 %)	10906345	domain; glutamate dehydrogenase; hyperthermophiles; protein;	PROTEIN ENG 13, 501-507 (2000) PMID: 10906345	Consalvi V, Chiaraluce R, Giangiacomo L, Scandurra R, Christova P,	Thermotoga maritima	69.69999999999999	75
Glutamate--cysteine ligase	P0A6W9	wild-type	Escherichia coli (strain K12)	6.3.2.2	7.5	-	Intensity	Thermal	41.49	-	2	Unknown	28232526	Thermal unfolding; thermostablity; proteome; protein denaturation	Science. (2017) Feb 24;355(6327):eaai7825 PMID: 28232526	Pascal Leuenberger , Stefan Ganscha , Abdullah Kahraman , Valentina Cappelletti , Paul J Boersema , Christian von Mering , Manfred Claassen , Paola Picotti	Escherichia coli	41.49	36
Glutamate-binding protein	P48242	wild-type	Corynebacterium glutamicum (strain ATCC 13032 / DSM 20300 / JCM 1318 / LMG 3730 / NCIMB 10025)	-	7.4	-	CD	Thermal	40 (0.8)	-	-	no	32593757	Corynebacterium glutamicum; FT-IR; Fluorescence spectroscopy; Glutamate binding protein	Int J Biol Macromol 162:903-912 () (2020) PMID: 32593757	Capo A, Natalello A, Marienhagen J, Pennacchio A, Camarca A, Di Giovanni S, Staiano M, D'Auria S, Varriale A	Corynebacterium glutamicum	51.5	31
Glutamine synthetase	P0A9C5	wild-type	Escherichia coli (strain K12)	6.3.1.2	7.3	-	Absorbance	Thermal	51.1	-	-	yes	2571357	sequential model; transition-state ; transfer activity;	BIOCHEMISTRY 28, 6281-6294 (1989) PMID: 2571357	Shrake A, Fisher MT, McFarland PJ, Ginsburg A	Escherichia coli	51.3	36
Glutamine-binding protein	P0AEQ3	wild-type	Escherichia coli (strain K12)	-	8.3	-	Absorbance	Thermal	63.1	-	-	Unknown	15517590	glutamine-binding protein; infrared; FTIR; protein structure; 2D-IR correlation analysis; thermostability	PROTEINS 58, 80-87 (2005) PMID: 15517590	D'Auria S, Scire A, Varriale A, Scognamiglio V, Staiano M, Ausili A, Marabotti A, Rossi M, Tanfani F.	Escherichia coli	64.65	36
Glutaredoxin	P68688	wild-type	Escherichia coli (strain K12)	-	7	-	CD	Thermal	55	-	-	Unknown	2036416	active-site residues; temperature-sensitive; secondary structure;	BIOCHEMISTRY 30, 5475-5484 (1991) PMID: 2036416	Sandberg VA, Kren B, Fuchs JA, Woodward C	Escherichia coli	56	36
Glutathione S-transferase YfcF	P77544	wild-type	Escherichia coli (strain K12)	2.5.1.18	7.5	-	Intensity	Thermal	41.56	-	2	Unknown	28232526	Thermal unfolding; thermostablity; proteome; protein denaturation	Science. (2017) Feb 24;355(6327):eaai7825 PMID: 28232526	Pascal Leuenberger , Stefan Ganscha , Abdullah Kahraman , Valentina Cappelletti , Paul J Boersema , Christian von Mering , Manfred Claassen , Paola Picotti	Escherichia coli	41.56	36
GMP kinase	P60546	wild-type	Escherichia coli (strain K12)	2.7.4.8	7.4	-	DSC	Thermal	49.5	-	4	yes (80%)	16140325	nucleoside monophosphate kinase; differential scanning calorimetry; X-ray crystallography; guanosine monophosphate kinase; oligomerization	J MOL BIOL 352, 1044-1059 (2005) PMID: 16140325	Hible G, Renault L, Schaeffer F, Christova P, Zoe Radulescu A, Evrin C, Gilles AM, Cherfils J.	Escherichia coli	54.9	36
GrpE	Q65H53	wild-type	Bacillus licheniformis (strain ATCC 14580 / DSM 13 / JCM 2505 / NBRC 12200 / NCIMB 9375 / NRRL NRS-1264 / Gibson 46)	-	7	-	CD	Thermal	52	-	-	Yes	19665474	GrpE; Bacillus licheniformis; Site-directed mutagenesis; ATPase activity	INT J BIOL MACROMOL 45, 352-358 (2009) PMID: 19665474	Liang WC, Lin MG, Chou WM, Chi MC, Chang HP, Lin LL.	Bacillus licheniformis	52	32
GrpE	P09372	wild-type	Escherichia coli (strain K12)	-	7	-	CD	Thermal	48	-	-	yes	11084044	environmental stress; conformational changes; affinity;	J BIOL CHEM 276, 6098-6104 (2001) PMID: 11084044	Grimshaw JP, Jelesarov I, Schonfeld HJ, Christen P	Escherichia coli	53.5	36
GrpE	Q56236	wild-type	Thermus thermophilus (strain HB8 / ATCC 27634 / DSM 579)	-	7.5	-	DSC	Thermal	105.5	-	-	yes	11724541	chaperones; DnaK; GrpE; nucleotide exchange	J MOL BIOL 314 167-178 (2001) PMID: 11724541	Groemping Y, Reinstein J	Thermus thermophilus	105.5	71
GTPase ObgE/CgtA	P42641	wild-type	Escherichia coli (strain K12)	3.6.5.-	7.5	-	Intensity	Thermal	44.53	-	2	Unknown	28232526	Thermal unfolding; thermostablity; proteome; protein denaturation	Science. (2017) Feb 24;355(6327):eaai7825 PMID: 28232526	Pascal Leuenberger , Stefan Ganscha , Abdullah Kahraman , Valentina Cappelletti , Paul J Boersema , Christian von Mering , Manfred Claassen , Paola Picotti	Escherichia coli	44.53	36
Guanyl-specific ribonuclease T1 (RNase T1) (EC 4.6.1.24)	P00651	wild-type	Aspergillus oryzae (strain ATCC 42149 / RIB 40) (Yellow koji mold)	4.6.1.24	7	-	DSC	Thermal	52.5	-	2	yes	24591301	VHP; VlsE; RNase; borrelia	Protein Sci 23(5), 652-61 (2014) PMID: 24591301	Pace CN, Fu H, Lee Fryar K, Landua J, Trevino SR, Schell D, Thurlkill RL, Imura S, Scholtz JM, Gajiwala K, Sevcik J, Urbanikova L, Myers JK, Takano K, Hebert EJ, Shirley BA, Grimsley GR.	Aspergillus oryzae	52.5	25
Guanyl-specific ribonuclease T1n	P00651	wild-type	Aspergillus oryzae (strain ATCC 42149 / RIB 40) (Yellow koji mold)	4.6.1.24	5	-	CD	Thermal	64.3	-	-	yes	11141060	local unfolding; enzymatic activity; tertiary structure;	BIOCHEMISTRY 40, 93-104 (2001) PMID: 11141060	Navon A, Ittah V, Laity JH, Scheraga HA, Haas E, Gussakovsky EE	Aspergillus oryzae	58.75	25
Haloalkane dehalogenase	D4Z2G1	wild-type	Sphingobium japonicum (strain DSM 16413 / CCM 7287 / MTCC 6362 / UT26 / NBRC 101211 / UT26S)	3.8.1.5	7.5	-	fluorescence	Thermal	51	-	-	no	24976371	computational design · co-solvents · dehalogenases; directed evolution; thermostability; virtual screening	ChemBioChem 15(11), 1660–1672 (2014) PMID: 24976371	R. J. Floor, H. J. Wijma, D. I. Colpa, A. Ramos-Silva, P. A. Jekel, W. Szymański, B. L. Feringa, S. J. Marrink, and D. B. Janssen	Sphingobium japonicum	50	29
Halohydrin dehalogenase HheC	Q93D82	wild-type	Rhizobium radiobacter (Agrobacterium tumefaciens) (Agrobacterium radiobacter)	-	7.7	-	CD	Thermal	65	-	-	Unknown	27999093	biocatalysis; cosolvent stability; haloalcohol dehalogenase; protein engineering; thermostability	Protein Eng Des Sel. (2017) Mar 1;30(3):173-187 PMID: 27999093	Hesam Arabnejad , Marco Dal Lago , Peter A Jekel , Robert J Floor , Andy-Mark W H Thunnissen , Anke C Terwisscha van Scheltinga , Hein J Wijma , Dick B Janssen	Rhizobium radiobacter	65	28
Harpin HrpZ	P35674	wild-type	Pseudomonas syringae pv. syringae	-	7.5	-	CD	Thermal	39.9 (1.1)	-	-	-	2550(2017)	Harpin; thermostable protein; hypersensitive response; calorimetric; spectroscopic and microscopic	PLoS One. (2014); 9(12): e109871 PMID: 2550(2017)	Pradip K. Tarafdar, , a Lakshmi Vasudev Vedantam, , b Rajeshwer S. Sankhala, , c Pallinti Purushotham, Appa Rao Podile, and Musti J. Swamy	Pseudomonas syringae	48.4	26
Hemolysin	P14711	wild-type	Grimontia hollisae (Vibrio hollisae)	-	7.2	-	DSC	Thermal	56.6	-	2	yes	21494434	hemolysin; recombinant; arrhenius effect; thermostable	Int J Biol Sci 7(3), 33-46 (2011) PMID:21494434	Wang YK, Huang SC, Wu YF, Chen YC, Lin YL, Nayak M, Lin YR, Chen WH, Chiu YR, Li TT, Yeh BS, Wu TK.	Grimontia hollisae	56.6	30
Hexokinase B	P04807	wild-type	Saccharomyces cerevisiae (strain ATCC 204508 / S288c) (Baker's yeast)	2.7.1.1	8	-	Fluorescence	Thermal	41.9	-	-	No	18715685	Yeast hexokinase B; Thermoinactivation; Aggregation; Deamidation; Size exclusion-HPLC	BIOPHYS CHEM 137, 88-94 (2008) PMID: 18715685	Ramshini H, Rezaei-Ghaleh N, Ebrahim-Habibi A, Saboury AA, Nemat-Gorgani M.	Saccharomyces cerevisiae	65	28
High-potential iron sulfur protein (HiPIP)iso-I	P04168	wild-type	Halorhodospira halophila (Ectothiorhodospira halophila)	-	7	-	DSC	Thermal	67.7	-	-	yes	8580847	ferredoxin; hydrogen bonds; protein engineering;	PROTEIN SCI 4, 2562-2572 (1995) PMID: 8580847	Iwagami SG, Creagh AL, Haynes CA, Borsari M, Felli IC,	Halorhodospira halophila	66.4	25
His-tagged D-amino acid oxidase	-	wild-type	Trigonopsis variabilis	-	8	-	CD	Thermal	37.9	-	-	No	17466607	Flavoprotein; d-amino acid oxidase; Secondary structure; Fluorescence; Circular dichroism; Thermal stability; Dissociation constant; Cofactor binding	BIOCHIM BIOPHYS ACTA 1774, 556-565 (2007) PMID: 17466607	Arroyo M, Menendez M, Garcia JL, Campillo N, Hormigo D, de la Mata I, Castillon MP, Acebal C.	Trigonopsis variabilis	39.65	25
Hisactophilin	P13231	wild-type	Dictyostelium discoideum (Slime mold)	-	5.59	-	DSC	Thermal	47	-	-	yes	11300762	histidine-rich pH-dependent actin-binding protein;	BIOCHEMISTRY 40 3817-3827 (2001) PMID: 11300762	Liu C, Chu D, Wideman RD, Houliston RS, Wong HJ, Meiering EM	Dictyostelium discoideum	55.95	23
Histidine--tRNA ligase	P60906	wild-type	Escherichia coli (strain K12)	6.1.1.21	7.5	-	Intensity	Thermal	45.26	-	2	Unknown	28232526	Thermal unfolding; thermostablity; proteome; protein denaturation	Science. (2017) Feb 24;355(6327):eaai7825 PMID: 28232526	Pascal Leuenberger , Stefan Ganscha , Abdullah Kahraman , Valentina Cappelletti , Paul J Boersema , Christian von Mering , Manfred Claassen , Paola Picotti	Escherichia coli	45.26	36
Holoflavodoxin	O25776	wild-type	Helicobacter pylori (strain ATCC 700392 / 26695) (Campylobacter pylori)	-	9	-	DSC	Thermal	61.85	-	3	Yes (>80%)	18095659	Flavodoxin, Helicobacter pylori, thermostability, structural characteristics	BIOCHEMISTRY 47, 627-639 (2008) PMID: 18095659	Cremades N, Velazquez-Campoy A, Freire E, Sancho J.	Helicobacter pylori	59.35	37
Homoserine O-succinyltransferase	P07623	wild-type	Escherichia coli (strain K12)	2.3.1.46	7.5	-	Intensity	Thermal	45.69	-	2	Unknown	28232526	Thermal unfolding; thermostablity; proteome; protein denaturation	Science. (2017) Feb 24;355(6327):eaai7825 PMID: 28232526	Pascal Leuenberger , Stefan Ganscha , Abdullah Kahraman , Valentina Cappelletti , Paul J Boersema , Christian von Mering , Manfred Claassen , Paola Picotti	Escherichia coli	45.69	36
HPr	P08877	wild-type	Bacillus subtilis	-	7	-	CD	Thermal	72.6	-	-	yes	12144791	hydrogen bonds; hydrophobic effect; protein stability; protein folding	J MOL BIOL 321, 355-362 (2002) PMID: 12144791	Nicholson EM, Peterson RW, Scholtz JM.	Bacillus subtilis	72.6	30
HPr	P0AA04	wild-type	Escherichia coli	-	7	-	CD	Thermal	63.4	-	-	yes	12144791	hydrogen bonds; hydrophobic effect; protein stability; protein folding	J MOL BIOL 321, 355-362 (2002) PMID: 12144791	Nicholson EM, Peterson RW, Scholtz JM.	Escherichia coli	63.4	36
HPr protein	Q9K8D2	wild-type	Bacillus halodurans (strain ATCC BAA-125 / DSM 18197 / FERM 7344 / JCM 9153 / C-125)	-	7	-	CD	Thermal	82.3	-	-	Yes	16566582	conformational stability; habitat temperature; electrostatic contributions	BIOCHEMISTRY 45, 4084-4092 (2006) PMID: 16566582	Razvi A, Scholtz JM	Bacillus halodurans	82.3	31
HPr protein	P08877	wild-type	Bacillus subtilis (strain 168)	-	7	-	CD	Thermal	73	-	-	Yes	16566582	conformational stability; habitat temperature; electrostatic contributions	BIOCHEMISTRY 45, 4084-4092 (2006) PMID: 16566582	Razvi A, Scholtz JM	Bacillus subtilis	73.6	30
HPr protein	P0AA04	wild-type	Escherichia coli (strain K12)	-	7	-	CD	Thermal	30	-	-	Unknown	8784180	Escherichia coli HPr; conformational stability; free energy;	BIOCHEMISTRY 35, 11268-11277 (1996) PMID: 8784180	Thapar R, Nicholson EM, Rajagopal P, Waygood EB, Scholtz JM, Klevit RE	Escherichia coli	46.7	36
HPr protein	P42013	wild-type	Geobacillus stearothermophilus (Bacillus stearothermophilus)	-	7	-	CD	Thermal	88.3	-	-	Yes	16566582	conformational stability; habitat temperature; electrostatic contributions	BIOCHEMISTRY 45, 4084-4092 (2006) PMID: 16566582	Razvi A, Scholtz JM	Geobacillus stearothermophilus	88.3	54
HPr protein	Q8ENY1	wild-type	Oceanobacillus iheyensis (strain DSM 14371 / CIP 107618 / JCM 11309 / KCTC 3954 / HTE831)	-	7	-	CD	Thermal	58	-	-	Yes	16566582	conformational stability; habitat temperature; electrostatic contributions	BIOCHEMISTRY 45, 4084-4092 (2006) PMID: 16566582	Razvi A, Scholtz JM	Oceanobacillus iheyensis	58	29
HPr protein	Q8VP89	wild-type	Streptococcus thermophilus	-	7	-	CD	Thermal	75.6	-	-	Yes	16566582	conformational stability; habitat temperature; electrostatic contributions	BIOCHEMISTRY 45, 4084-4092 (2006) PMID: 16566582	Razvi A, Scholtz JM	Streptococcus thermophilus	75.6	38
Hsp70 (Mge1p)	P38523	wild-type	Saccharomyces cerevisiae (strain ATCC 204508 / S288c) (Baker's yeast)	-	7	-	CD	Thermal	53.1	-	-	Yes	16600294	nucleotide exchange factor; Mge1p; GrpE; Hsp70; mitochondria	J MOL BIOL 358, 1367-1377 (2006) PMID: 16600294	Moro F, Muga A.	Saccharomyces cerevisiae	52.349999999999994	28
HTH-type transcriptional repressor PurR	P0ACP7	wild-type	Escherichia coli (strain K12)	-	7.5	-	Intensity	Thermal	45.6	-	2	Unknown	28232526	Thermal unfolding; thermostablity; proteome; protein denaturation	Science. (2017) Feb 24;355(6327):eaai7825 PMID: 28232526	Pascal Leuenberger , Stefan Ganscha , Abdullah Kahraman , Valentina Cappelletti , Paul J Boersema , Christian von Mering , Manfred Claassen , Paola Picotti	Escherichia coli	45.6	36
HU DNA-binding protein	P08821	wild-type	Bacillus subtilis (strain 168)	-	7	-	CD	Thermal	48.6	-	-	yes	9685334	thermostability; DNA-binding protein HU; structural;	J BIOL CHEM 273, 19982-19987 (1998) PMID: 9685334	Kawamura S, Abe Y, Ueda T, Masumoto K, Imoto T, Yamasaki N,	Bacillus subtilis	48.6	30
HU DNA-binding protein	P0A3H0	wild-type	Geobacillus stearothermophilus (Bacillus stearothermophilus)	-	7	-	CD	Thermal	63.9	-	-	yes	9685334	thermostability; DNA-binding protein HU; structural;	J BIOL CHEM 273, 19982-19987 (1998) PMID: 9685334	Kawamura S, Abe Y, Ueda T, Masumoto K, Imoto T, Yamasaki N,	Geobacillus stearothermophilus	64.85	54
HU- alpha DNA-binding protein	P0ACF0	wild-type	Escherichia coli (strain K12)	-	7.4	-	DSC	Thermal	41	-	3	yes	12875839	HU; histone-like; thermal stability; DSC	J MOL BIOL 331, 101-121 (2003) PMID: 12875839	Ramstein J, Hervouet N, Coste F, Zelwer C, Oberto J, Castaing B.	Escherichia coli	54.5	36
Hydroxymethyltransferase	P39148	wild-type	Bacillus subtilis (strain 168)	2.1.2.1	7.2	-	DSC	Thermal	52	-	3	No	12356312	dimeric enzyme; two-step process; monomeric intermediate; thermophilic	BIOCHEMISTRY 41, 12115-12123 (2002) PMID: 12356312	Bhatt AN, Prakash K, Subramanya HS, Bhakuni V.	Bacillus subtilis	58.5	30
Hydroxymethyltransferase	Q7SIB6	wild-type	Geobacillus stearothermophilus (Bacillus stearothermophilus)	2.1.2.1	7.2	-	DSC	Thermal	65	-	3	No	12356312	dimeric enzyme; two-step process; monomeric intermediate; thermophilic	BIOCHEMISTRY 41, 12115-12123 (2002) PMID: 12356312	Bhatt AN, Prakash K, Subramanya HS, Bhakuni V.	Geobacillus stearothermophilus	68	54
Hypothetical protein	-	wild-type	Plasmodium falciparum	-	7.5	-	Fluorescence	Thermal	59	-	-	Unknown	17035505	chemical biology; crystallography; human	PROC NATL ACAD SCI U S A 103, 15835-15840 (2006) PMID: 17035505	Vedadi M, Niesen FH, Allali-Hassani A, Fedorov OY, Finerty PJ Jr, Wasney GA, Yeung R, Arrowsmith C, Ball LJ, Berglund H, Hui R, Marsden BD, Nordlund P, Sundstrom M, Weigelt J, Edwards AM.	Plasmodium falciparum	48.9	37
Hypothetical protein	-	wild-type	Toxoplasma gondii	-	7.5	-	Fluorescence	Thermal	60.2	-	-	Unknown	17035505	chemical biology; crystallography; human	PROC NATL ACAD SCI U S A 103, 15835-15840 (2006) PMID: 17035505	Vedadi M, Niesen FH, Allali-Hassani A, Fedorov OY, Finerty PJ Jr, Wasney GA, Yeung R, Arrowsmith C, Ball LJ, Berglund H, Hui R, Marsden BD, Nordlund P, Sundstrom M, Weigelt J, Edwards AM.	Toxoplasma gondii	60.2	35
Imidazole glycerol phosphate synthase subunit HisH	P60595	wild-type	Escherichia coli (strain K12)	4.3.2.10; 3.5.1.2	7.5	-	Intensity	Thermal	42.39	-	2	Unknown	28232526	Thermal unfolding; thermostablity; proteome; protein denaturation	Science. (2017) Feb 24;355(6327):eaai7825 PMID: 28232526	Pascal Leuenberger , Stefan Ganscha , Abdullah Kahraman , Valentina Cappelletti , Paul J Boersema , Christian von Mering , Manfred Claassen , Paola Picotti	Escherichia coli	42.39	36
Indole glycerol phosphate synthase	Q56319	wild-type	Thermotoga maritima (strain ATCC 43589 / MSB8 / DSM 3109 / JCM 10099)	4.1.1.48	7.5	-	CD	Thermal	90.3	-	-	no	10329177	indoleglycerol phosphate synthase; (betaalpha)8-barrel protein;	J MOL BIOL 288, 753-763 (1999) PMID: 10329177	Merz A, Knochel T, Jansonius JN, Kirschner K	Thermotoga maritima	90.3	75
Integration host factor subunit alpha	P0A6X7	wild-type	Escherichia coli (strain K12)	-	7.5	-	Intensity	Thermal	44.57	-	2	Unknown	28232526	Thermal unfolding; thermostablity; proteome; protein denaturation	Science. (2017) Feb 24;355(6327):eaai7825 PMID: 28232526	Pascal Leuenberger , Stefan Ganscha , Abdullah Kahraman , Valentina Cappelletti , Paul J Boersema , Christian von Mering , Manfred Claassen , Paola Picotti	Escherichia coli	44.57	36
Invasion plasmid antigen D	Q63K37	wild-type	Burkholderia pseudomallei (strain K96243)	-	7.4	-	CD	Thermal	83.7	-	3	Unknown	17327391	tip proteins; T3SS; biophysical analysis; IpaD; SipD; BipD; LcrV; PcrV	PROTEIN SCI 16, 704-714 (2007) PMID: 17327391	Espina M, Ausar SF, Middaugh CR, Baxter MA, Picking WD, Picking WL.	Burkholderia pseudomallei	76.7	37
Invasion plasmid antigen D	P0C7U7	wild-type	Yersinia pestis	-	7.4	-	CD	Thermal	81.9	-	3	Unknown	17327391	tip proteins; T3SS; biophysical analysis; IpaD; SipD; BipD; LcrV; PcrV	PROTEIN SCI 16, 704-714 (2007) PMID: 17327391	Espina M, Ausar SF, Middaugh CR, Baxter MA, Picking WD, Picking WL.	Yersinia pestis	67.28	33
IpaC	P18012	wild-type	Shigella flexneri	-	7.2	-	CD	Thermal	61.6	-	-	Unknown	16401091	liposomes; phospholipid membrane association; tryptophan	BIOCHEMISTRY 45, 626-636 (2006) PMID: 16401091	Harrington A, Darboe N, Kenjale R, Picking WL, Middaugh CR, Birket S, Picking WD	Shigella flexneri	61.6	35
Iron transport multicopper oxidase FET3	P38993	wild-type	Saccharomyces cerevisiae (strain ATCC 204508 / S288c) (Baker's yeast)	1.-.-.-	7	-	DSC	Thermal	54.3	-	3	No	20662012	protein folding; protein glycosylation; protein trafficking; glycan and protein stability	PROTEIN SCI 19, 1739-1750 (2010); doi:10.1002/pro.457	Ziegler L, Terzulli A, Sedlak E, Kosman DJ.	Saccharomyces cerevisiae	60.949999999999996	28
Iso-1 cytochrome c	P00044	wild-type	Saccharomyces cerevisiae (strain ATCC 204508 / S288c) (Baker's yeast)	-	6	-	DSC	Thermal	57.1	-	-	yes	10366726	cytochrome c; differential stability; mutagenesis; scanning calorimetry	BIOCHIM BIOPHYS ACTA 1432, 40-48 (1999) PMID: 10366726	Lett CM, Rosu-Myles MD, Frey HE, Guillemette JG	Saccharomyces cerevisiae	50.3	28
Iso-1 cytochrome c heme	P06182	wild-type	Saccharomyces cerevisiae (strain ATCC 204508 / S288c) (Baker's yeast)	4.4.1.17	6	-	Absorbance	Thermal	46.5	-	-	yes	2536164	protein structure; Saccharomyces cerevisiae; cytochrome c;	PROC NATL ACAD SCI U S A 86, 496-499 (1989) PMID: 2536164	Das G., Hickey D.R., McLendon D., McLendon G. & Sherman F.	Saccharomyces cerevisiae	46.5	28
Iso-2 cytochrome c	P38909	wild-type	Saccharomyces cerevisiae (strain ATCC 204508 / S288c) (Baker's yeast)	1.-.-.-	6	-	DSC	Thermal	54.5	-	-	yes	8049222	regional sequence; long-range structural effects;	BIOCHEMISTRY 33, 9209-9219 (1994) PMID: 8049222	Liggins JR, Sherman F, Mathews AJ, Nall BT	Saccharomyces cerevisiae	53.1	28
Isocitrate dehydrogenase	-	wild-type	Aeropyrum pernix	-	7.5	-	DSC	Thermal	109.9	-	-	no	11533060	phylogenetic; isocitrate dehydrogenase; tetrameric oligomeric; homodimeric	J BIOL CHEM 276 43924-43931 (2001) PMID: 11533060	Steen IH, Madern D, Karlstrom M, Lien T, Ladenstein R, Birkeland NK	Aeropyrum pernix	109.9	90
Isocitrate dehydrogenase	-	wild-type	Pyrococcus furiosus	-	7.5	-	DSC	Thermal	103.7	-	-	no	11533060	phylogenetic; isocitrate dehydrogenase; tetrameric oligomeric; homodimeric	J BIOL CHEM 276 43924-43931 (2001) PMID: 11533060	Steen IH, Madern D, Karlstrom M, Lien T, Ladenstein R, Birkeland NK	Pyrococcus furiosus	103.7	96
Isocitrate dehydrogenase	-	wild-type	Thermotoga maritima	-	7.5	-	DSC	Thermal	98.3	-	-	yes(25-30%)	11533060	phylogenetic; isocitrate dehydrogenase; tetrameric oligomeric; homodimeric	J BIOL CHEM 276 43924-43931 (2001) PMID: 11533060	Steen IH, Madern D, Karlstrom M, Lien T, Ladenstein R, Birkeland NK	Thermotoga maritima	98.3	75
Kumamolisin	Q8RR56	wild-type	Bacillus sp. MN-32	-	5.5	-	DSC	Thermal	79.4	-	-	No	16478682	Serine carboxyl protease; Pressure; Urea; Denaturation; Cavity; Protein Unfolding; Kumamolisin; Sedolisin	BIOCHIM BIOPHYS ACTA 1764, 364-371 (2006) PMID: 16478682	Fujimoto Y, Ikeuchi H, Tada T, Oyama H, Oda K, Kunugi S.	Bacillus sp	79.4	33
L-2-hydroxyisocaproate dehydrogenase	P14295	wild-type	Weissella confusa (Lactobacillus confusus)	1.1.1.-	6	-	DSC	Thermal	62.55	-	-	No	17205397	L-HicDH; Differential Scanning Calorimetry (DSC); thermal denaturation; transition temperature; enthalpy; activation energy	PROTEIN J 26, 143-151 (2007) PMID: 17205397	Bao L, Chatterjee S, Lohmer S, Schomburg D.	Weissella confusa	55.88	31
Lac repressor	P03023	wild-type	Escherichia coli (strain K12)	-	7.4	-	CD	Thermal	53	-	-	no	10835285	thermostability; Lac repressor; dimerisation interface;	J MOL BIOL 299, 805-812 (2000) PMID: 10835285	Gerk LP, Leven O, Muller-Hill B	Escherichia coli	53	36
Limonene-1,2-epoxide hydrolase	Q9ZAG3	wild-type	Rhodococcus erythropolis (Arthrobacter picolinophilus)	3.3.2.8	7.1	-	Fluorescence	Thermal	48.8	-	2	no	24402331	enzyme stability; in silico design; in silico screening; protein stability engineering; thermostability	Protein Eng Des Sel. (2014) Feb; 27(2): 49–58 PMID: 24402331	Hein J. Wijma,, Robert J. Floor,, Peter A. Jekel, David Baker, Siewert J. Marrink,, and Dick B. Janssen,	Rhodococcus erythropolis	48.8	28
lipase	P19515	wild-type	Rhizomucor miehei	3.1.1.3	8	-	DSF	Thermal	58.7 (0.7)	-	-	-	29101200	Lipase; Rhizomucor; point mutation; disulfide	Appl Environ Microbiol 84(2), e02129-17 (2018) PMID: 29101200	Li G, Fang X, Su F, Chen Y, Xu L, Yan Y.	Rhizomucor miehei	58.7	36
Lipase	B8YLY0	wild-type	Bacillus subtilis	3.1.1.3	4	-	Fluorescence	Thermal	45	-	-	Yes	18053819	Lipase; X-ray structure; Low pH; Oligomerization; Pseudo-translation	BIOCHIM BIOPHYS ACTA 1784, 302-311 (2008); doi:10.1016/j.bbapap.2007.10.012	Rajakumara E, Acharya P, Ahmad S, Sankaranaryanan R, Rao NM.	Bacillus subtilis	53.8	30
Lipase 11	O66015	wild-type	Geobacillus stearothermophilus (Bacillus stearothermophilus)	3.1.1.3	7	-	fluorescence	Thermal	70	-	-	Unknown	10737182	Lipase; Bacillus stearothermophilus; tryptophan; calcium dependent stability	Biosci Biotechnol Biochem 64(2), 280-6 (2000) PMID: 10737182	Kim MH, Kim HK, Lee JK, Park SY, Oh TK.	Geobacillus stearothermophilus	72	54
LipL32	Q72SM7	wild-type	Leptospira interrogans serogroup Icterohaemorrhagiae serovar copenhageni (strain Fiocruz L1-130)	-	8	-	CD	Thermal	51	-	-	-	22147698	leptospira; OM antigen; L32	J Biol Chem 287(7), 4826-4834 (2012) PMID: 22147698	Hauk P, Barbosa AS, Ho PL, Farah CS.	Leptospira interrogans	54.5	29
Lysine--tRNA ligase	P0A8N3	wild-type	Escherichia coli (strain K12)	6.1.1.6	7.5	-	Intensity	Thermal	45.54	-	2	Unknown	28232526	Thermal unfolding; thermostablity; proteome; protein denaturation	Science. (2017) Feb 24;355(6327):eaai7825 PMID: 28232526	Pascal Leuenberger , Stefan Ganscha , Abdullah Kahraman , Valentina Cappelletti , Paul J Boersema , Christian von Mering , Manfred Claassen , Paola Picotti	Escherichia coli	45.54	36
Major outer membrane lipoprotein Lpp	P69776	wild-type	Escherichia coli (strain K12)	-	7	-	CD	Thermal	67	-	-	Unknown	10843861	lipoprotein; outer membrane; protein folding; coiled coil; helix capping	J Mol Biol. (2000) Jun 16;299(4):1101-12 PMID: 10843861	W Shu , J Liu, H Ji, M Lu	Escherichia coli	63.5	36
Malate dehydrogenase	P80040	wild-type	Chloroflexus aurantiacus (strain ATCC 29366 / DSM 635 / J-10-fl)	1.1.1.37	7.5	-	CD	Thermal	67.8	-	-	No	14636605	tetrameric malate dehydrogenase; thermal stability; mutagenesis; disulfide bridge; crystal structure	J MOL BIOL 334, 811-821 (2003) PMID: 14636605	Bjork A, Dalhus B, Mantzilas D, Eijsink VGH, Sirevag R	Chloroflexus aurantiacus	73.6	49
Maltogenic amylase	-	wild-type	Thermoplasma volcanium GSS1	-	7.5	-	DSC	Thermal	87.4	-	-	No	17468058	Thermoplasma volcanium; Maltogenic amylase; Thermostability; Oligomeric state; Subsite structure	BIOCHIM BIOPHYS ACTA 1774, 661-669 (2007) PMID: 17468058	Kim JW, Kim YH, Lee HS, Yang SJ, Kim YW, Lee MH, Kim JW, Seo NS, Park CS, Park KH.	Thermoplasma volcanium	84	60
Maltose binding protein	P0AEX9	wild-type	Escherichia coli (strain K12)	-	6.5	-	DSC	Thermal	65.3	-	-	yes	14635128	Mutant; stability; hydrogen bond	PROTEINS 53, 863-871 (2003) PMID: 14635128	Prajapati RS, Lingaraju GM, Bacchawat K, Surolia A, Varadarajan R	Escherichia coli	60.5	36
Maltose/maltodextrin-binding periplasmic protein	P0AEX9	wild-type	Escherichia coli (strain K12)	-	7.4	-	DSC	Thermal	71.9 (0.04)	-	-	no	23667620	Signal peptide; stability; folding; thioredoxin	PLoS One. (2013); 8(5): e63442 PMID: 23667620	Pranveer Singh, Likhesh Sharma, S. Rajendra Kulothungan, Bharat V. Adkar, Ravindra Singh Prajapati, P. Shaik Syed Ali, Beena Krishnan, and Raghavan Varadarajan	Escherichia coli	70.15	36
Mannose transporter	P69797	wild-type	Escherichia coli (strain K12)	2.7.1.191	7.4	-	CD	Thermal	94	-	-	yes	8086415	hydrophilic subunit; homodimer; structural stability;	BIOCHEMISTRY 33, 10977-10984 (1994) PMID: 8086415	Markovic-Housley Z, Cooper A, Lustig A, Flukiger K,	Escherichia coli	75	36
Mannosyl-3-phosphoglycerate phosphatase	P76329	wild-type	Escherichia coli (strain K12)	3.1.3.70	7.5	-	Intensity	Thermal	43.93	-	2	Unknown	28232526	Thermal unfolding; thermostablity; proteome; protein denaturation	Science. (2017) Feb 24;355(6327):eaai7825 PMID: 28232526	Pascal Leuenberger , Stefan Ganscha , Abdullah Kahraman , Valentina Cappelletti , Paul J Boersema , Christian von Mering , Manfred Claassen , Paola Picotti	Escherichia coli	43.93	36
MAT alpha 2 homeodomain	Q6B184	wild-type	Saccharomyces cerevisiae (Baker's yeast)	-	3.5	-	DSC	Thermal	48	-	-	Unknown	9012668	DNA-binding protein domains; protein-DNA interaction;	BIOCHEMISTRY 36, 526-535 (1997) PMID: 9012668	Carra JH, Privalov PL	Saccharomyces cerevisiae	56.5	28
Methionine repressor	P0A8U6	wild-type	Escherichia coli (strain K12)	-	7	-	DSC	Thermal	59.4	-	-	yes	8026581	protein-DNA interaction; calorimetry; energetics; dynamics; methionine repressor	FEBS LETT 348, 41-45 (1994) PMID: 8026581	Cooper A, McAlpine A, Stockley PG	Escherichia coli	56.3	36
Methionine synthase	P13009	wild-type	Escherichia coli (strain K12)	2.1.1.13	7.5	-	Intensity	Thermal	44.46	-	2	Unknown	28232526	Thermal unfolding; thermostablity; proteome; protein denaturation	Science. (2017) Feb 24;355(6327):eaai7825 PMID: 28232526	Pascal Leuenberger , Stefan Ganscha , Abdullah Kahraman , Valentina Cappelletti , Paul J Boersema , Christian von Mering , Manfred Claassen , Paola Picotti	Escherichia coli	44.46	36
Methylated-DNA--protein-cysteine methyltransferase	Q8TZV2	wild-type	Pyrococcus furiosus (strain ATCC 43587 / DSM 3638 / JCM 8422 / Vc1)	2.1.1.63	7.4	-	DSF	Thermal	46.5 (1.7)	-	2	Unknown	31555904	(Hyper)thermophiles; Biotechnology; Protein-tag; Thermostable proteins	Extremophiles 24(1), 81-91 (2020) PMID: 31555904	Mattossovich, R., Merlo, R., Fontana, A., d’Ippolito, G., Terns, M.P., Watts, E.A., Valenti, A. and Perugino, G.	Pyrococcus furiosus	71.8	96
Multidrug efflux pump subunit AcrA	P0AE06	wild-type	Escherichia coli (strain K12)	-	7.5	-	Intensity	Thermal	45.73	-	2	Unknown	28232526	Thermal unfolding; thermostablity; proteome; protein denaturation	Science. (2017) Feb 24;355(6327):eaai7825 PMID: 28232526	Pascal Leuenberger , Stefan Ganscha , Abdullah Kahraman , Valentina Cappelletti , Paul J Boersema , Christian von Mering , Manfred Claassen , Paola Picotti	Escherichia coli	45.73	36
Multidrug efflux pump subunit AcrB	P31224	wild-type	Escherichia coli (strain K12)	-	7.5	-	CD	Thermal	45	-	-	-	24007302	multidrug resistance; AcrB; conserved rsidue	Biochemistry 52(39), 6790-6 (2013) PMID: 24007302	Yu L, Lu W, Ye C, Wang Z, Zhong M, Chai Q, Sheetz M, Wei Y.	Escherichia coli	45	36
Myosin	P08799	wild-type	Dictyostelium discoideum (Slime mold)	-	7.3	-	DSC	Thermal	45.6	-	-	No	10758002	actin-binding surface loop; insertions; nucleotide-induced	BIOCHEMISTRY 39, 4527-4532 (2000) PMID: 10758002	Ponomarev MA, Furch M, Levitsky DI, Manstein DJ	Dictyostelium discoideum	49.349999999999994	23
NAD-dependent malic enzyme	P26616	wild-type	Escherichia coli (strain K12)	1.1.1.38	7.5	-	Intensity	Thermal	41.29	-	2	Unknown	28232526	Thermal unfolding; thermostablity; proteome; protein denaturation	Science. (2017) Feb 24;355(6327):eaai7825 PMID: 28232526	Pascal Leuenberger , Stefan Ganscha , Abdullah Kahraman , Valentina Cappelletti , Paul J Boersema , Christian von Mering , Manfred Claassen , Paola Picotti	Escherichia coli	41.29	36
NADH-quinone oxidoreductase subunit 2	Q56221	wild-type	Thermus thermophilus (strain HB8 / ATCC 27634 / DSM 579)	7.1.1.-	7.5	-	Intensity	Thermal	63	-	2	Unknown	28232526	Thermal unfolding; thermostablity; proteome; protein denaturation	Science. (2017) Feb 24;355(6327):eaai7825 PMID: 28232526	Pascal Leuenberger , Stefan Ganscha , Abdullah Kahraman , Valentina Cappelletti , Paul J Boersema , Christian von Mering , Manfred Claassen , Paola Picotti	Thermus thermophilus	63	71
NADPH-dependent 7-cyano-7-deazaguanine reductase	Q46920	wild-type	Escherichia coli (strain K12)	1.7.1.13	7.5	-	Intensity	Thermal	43.91	-	2	Unknown	28232526	Thermal unfolding; thermostablity; proteome; protein denaturation	Science. (2017) Feb 24;355(6327):eaai7825 PMID: 28232526	Pascal Leuenberger , Stefan Ganscha , Abdullah Kahraman , Valentina Cappelletti , Paul J Boersema , Christian von Mering , Manfred Claassen , Paola Picotti	Escherichia coli	43.91	36
NADPH:FMN oxidoreductase (YhdA)	O07529	wild-type	Bacillus subtilis (strain 168)	1.7.-.-	7.5	-	CD	Thermal	86.5	-	-	No	16752898	YhdA; azoreductase activity; hydrophobic packing; dimer-dimer interface	BIOCHEMISTRY 45, 7083-7091 (2006) PMID: 16752898	Deller S, Sollner S, Trenker-El-Toukhy R, Jelesarov I, Gubitz GM, Macheroux P.	Bacillus subtilis	86.5	30
NADPH:FMN oxidoreductase (YhdA)	Q07923	wild-type	Saccharomyces cerevisiae (strain ATCC 204508 / S288c) (Baker's yeast)	1.5.1.39	7.5	-	CD	Thermal	60.2	-	-	No	16752898	YhdA; azoreductase activity; hydrophobic packing; dimer-dimer interface	BIOCHEMISTRY 45, 7083-7091 (2006) PMID: 16752898	Deller S, Sollner S, Trenker-El-Toukhy R, Jelesarov I, Gubitz GM, Macheroux P.	Saccharomyces cerevisiae	60.2	28
Necrosis-and ethylene-inducing protein	A5H7H0	wild-type	Moniliophthora perniciosa (Witches'-broom disease fungus) (Marasmius perniciosus)	-	7.2	-	CD	Thermal	39.99 (0.25)	-	-	Unknown	21999603	Witche's broom disesase; NEP-2; fungus	Biochemistry 50(45), 9901-10 (2011) PMID: 21999603	Zaparoli G, Barsottini MR, de Oliveira JF, Dyszy F, Teixeira PJ, Barau JG, Garcia O, Costa-Filho AJ, Ambrosio AL, Pereira GA, Dias SM.	Moniliophthora perniciosa	40.595	25
Neurotoxin E	Q00496	wild-type	Clostridium botulinum	3.4.24.69	7.4	-	CD	Thermal	51	-	-	no	11329292	clostridial neurotoxins; tyrosine-specific protein kinases;	BIOCHEMISTRY 40 2234-2242 (2001) PMID: 11329292	Blanes-Mira C, Ibanez C, Fernandez-Ballester G,	Clostridium botulinum	49	37
NH(3)-dependent NAD(+) synthetase	P18843	wild-type	Escherichia coli (strain K12)	6.3.1.5	7.5	-	Intensity	Thermal	45.09	-	2	Unknown	28232526	Thermal unfolding; thermostablity; proteome; protein denaturation	Science. (2017) Feb 24;355(6327):eaai7825 PMID: 28232526	Pascal Leuenberger , Stefan Ganscha , Abdullah Kahraman , Valentina Cappelletti , Paul J Boersema , Christian von Mering , Manfred Claassen , Paola Picotti	Escherichia coli	45.09	36
Nicotinate phosphoribosyltransferase	P18133	wild-type	Escherichia coli (strain K12)	6.3.4.21	7.5	-	Intensity	Thermal	45.74	-	2	Unknown	28232526	Thermal unfolding; thermostablity; proteome; protein denaturation	Science. (2017) Feb 24;355(6327):eaai7825 PMID: 28232526	Pascal Leuenberger , Stefan Ganscha , Abdullah Kahraman , Valentina Cappelletti , Paul J Boersema , Christian von Mering , Manfred Claassen , Paola Picotti	Escherichia coli	45.74	36
NikR	P0A6Z6	wild-type	Escherichia coli (strain K12)	-	7.6	-	CD	Thermal	49.7	-	3	No	15287729	nickel-responsive transcription factor; transition metals; metal-binding domain; nickel metalloregulator	BIOCHEMISTRY 43, 10018-10028 (2004) PMID: 15287729	Wang SC, Dias AV, Bloom SL, Zamble DB.	Escherichia coli	77	36
Nucleoid-associated protein YejK	P33920	wild-type	Escherichia coli (strain K12)	-	7.5	-	Intensity	Thermal	42.57	-	2	Unknown	28232526	Thermal unfolding; thermostablity; proteome; protein denaturation	Science. (2017) Feb 24;355(6327):eaai7825 PMID: 28232526	Pascal Leuenberger , Stefan Ganscha , Abdullah Kahraman , Valentina Cappelletti , Paul J Boersema , Christian von Mering , Manfred Claassen , Paola Picotti	Escherichia coli	42.57	36
Nucleoside diphosphate kinase	P34093	wild-type	Dictyostelium discoideum (Slime mold)	2.7.4.6	7.5	-	DSC	Thermal	61.8	-	-	no	8663370	hexamers; domain subunits; single step denaturation; coupling	J BIOL CHEM 271, 17845-17851 (1996) PMID: 8663370	Giartosio A, Erent M, Cervoni L, Morera S, Janin J,	Dictyostelium discoideum	55.7	23
oligopeptide-binding protein oppA	A2RJ53	wild-type	Lactococcus lactis subsp. cremoris (strain MG1363)	-	6	-	CD	Thermal	47.5 (0.3)	-	-	Unknown	30842982	oppA; oligopeptide binding; nitrogen metabolism	ACS Omega 4(2), 2812-2822 (2019) PMID: 30842982	Norcross S, Sunderraj A, Tantama M.	Lactococcus lactis	44.9	31
OmpC/outer membrane protein C (osmoporin)	P06996	wild-type	Escherichia coli (strain K12)	-	7	-	DSC	Thermal	86.97 (0.013)	-	-	Unknown	20932017	OmpC; outer membrane; protein fold	Biochemistry 49(45), 9715-21 (2010) PMID: 20932017	Keegan N, Ridley H, Lakey JH	Escherichia coli	77.485	36
Ornithine transcarbamoylase	P04391	wild-type	Escherichia coli (strain K12)	2.1.3.3	8.3	-	DSC	Thermal	62.5	-	-	Unknown	8845761	C-terminal helix; homology; shared active sites;	PROTEIN SCI 5, 709-718 (1996) PMID: 8845761	Murata LB, Schachman HK	Escherichia coli	62.5	36
Ostreolysin	Q56QW9	wild-type	Pleurotus ostreatus (Oyster mushroom) (White-rot fungus)	-	11	-	Absorbance	Thermal	34.6	-	-	yes	16101298	pore-forming protein; all-beta; secondary structure; lipid binding	BIOCHEMISTRY 44, 11137-11147 (2005) PMID: 16101298	Berne S, Sepcic K, Anderluh G, Turk T, Macek P, Poklar Ulrih N.	Pleurotus ostreatus	47.2	25
Outer membrane porin A	P0A910	wild-type	Escherichia coli (strain K12)	-	7.5	-	CD	Thermal	52 (1.5)	-	-	-	25805501	Electron Microscopy (EM); Microbial Pathogenesis; Outer Membrane; Small Angle X-ray Scattering (SAXS); X-ray Scattering; beta-Barrel; Syphilis; Treponema pallidum; Outer Membrane Proteins; Porins	J Biol Chem. (2015) May 8; 290(19): 12313–12331 PMID: 25805501	Arvind Anand, Morgan LeDoyt, Carson Karanian, Amit Luthra, Mary Koszelak-Rosenblum,Michael G. Malkowski, Robbins Puthenveetil, Olga Vinogradova and Justin D. Radolf	Escherichia coli	52	36
Outer membrane porin C	P06996	wild-type	Escherichia coli (strain K12)	-	7.5	-	Intensity	Thermal	43.49	-	2	Unknown	28232526	Thermal unfolding; thermostablity; proteome; protein denaturation	Science. (2017) Feb 24;355(6327):eaai7825 PMID: 28232526	Pascal Leuenberger , Stefan Ganscha , Abdullah Kahraman , Valentina Cappelletti , Paul J Boersema , Christian von Mering , Manfred Claassen , Paola Picotti	Escherichia coli	43.49	36
Outer membrane porin F	P02931	wild-type	Escherichia coli (strain K12)	-	7.5	-	CD	Thermal	79.3 (0.7)	-	-	-	25805501	Electron Microscopy (EM); Microbial Pathogenesis; Outer Membrane; Small Angle X-ray Scattering (SAXS); X-ray Scattering; beta-Barrel; Syphilis; Treponema pallidum; Outer Membrane Proteins; Porins	J Biol Chem. (2015) May 8; 290(19): 12313–12331 PMID: 25805501	Arvind Anand, Morgan LeDoyt, Carson Karanian, Amit Luthra, Mary Koszelak-Rosenblum,Michael G. Malkowski, Robbins Puthenveetil, Olga Vinogradova and Justin D. Radolf	Escherichia coli	79.3	36
Outer membrane protein YopM	P17778	wild-type	Yersinia pestis	-	7.6	-	CD	Thermal	43.65	-	2	yes	18793647	repeat-protein; leucine-rich repeat; cooperative folding; electrostatics; folding kinetics	J Mol Biol. (2008) Nov 28;383(5):1195-209 PMID: 18793647	Ellen Kloss , Doug Barrick	Yersinia pestis	43.8	33
Pectate lyase	Q47471	wild-type	Pectobacterium carotovorum (Erwinia carotovora)	4.2.2.2	7.4	-	DSC	Thermal	81.1 (0.02)	-	-	no	23667620	Signal peptide; stability; folding; thioredoxin	PLoS One. (2013); 8(5): e63442 PMID: 23667620	Pranveer Singh, Likhesh Sharma, S. Rajendra Kulothungan, Bharat V. Adkar, Ravindra Singh Prajapati, P. Shaik Syed Ali, Beena Krishnan, and Raghavan Varadarajan	Pectobacterium carotovorum	81.1	27
Pectate lyase C	P11073	wild-type	Dickeya chrysanthemi (Pectobacterium chrysanthemi) (Erwinia chrysanthemi)	4.2.2.2	8	-	DSC	Thermal	46.5	-	-	yes	11123920	lycase c; pectate; pelC; beta helix protein	Biochemistry 39(51), 15932-43 (2000) PMID: 11123920	Kamen DE, Griko Y, Woody RW.	Dickeya chrysanthemi	54.15	28
Penicillolysin	P47189	wild-type	Penicillium citrinum	3.4.24.39	5	-	CD	Thermal	68	-	-	no	15115852	aspzincin; M35 protease; mutagenesis; penicillolysin; thermal stabilization; Zn2+-protease	PROTEIN ENG DES SEL 17, 261-266 (2004) PMID: 15115852	Doi Y, Akiyama H, Yamada Y, Ee CE, Lee BR, Ikeguchi M, Ichishima E.	Penicillium citrinum	68	24
Peptide chain release factor RF3	P0A7I4	wild-type	Escherichia coli (strain K12)	-	7.5	-	Intensity	Thermal	45.99	-	2	Unknown	28232526	Thermal unfolding; thermostablity; proteome; protein denaturation	Science. (2017) Feb 24;355(6327):eaai7825 PMID: 28232526	Pascal Leuenberger , Stefan Ganscha , Abdullah Kahraman , Valentina Cappelletti , Paul J Boersema , Christian von Mering , Manfred Claassen , Paola Picotti	Escherichia coli	45.99	36
Peptidyl-prolyl cis-trans isomerase	Q4QII4	wild-type	Leishmania major	5.2.1.8	7.5	-	DSC	Thermal	52.7	-	2	Unknown	32209371	Chemical denaturation; PIN1; Thermal unfolding	Int J Biol Macromol 154,904-915 () (2020) PMID: 32209371	Biswas, G., Ghosh, S., Raghuraman, H. and Banerjee, R.	Leishmania major	55.35	24
Peripheral subunit binding protein domain	P11961	wild-type	Bacillus stearothermophilus	2.3.1.12	5.5	-	CD	Thermal	57.35	-	-	Yes	15769475	fast folding; molecular dynamics; transition state; folding pathway; temperature-jump	J MOL BIOL 347, 855-870 (2005) PMID: 15769475	Ferguson N, Day R, Johnson CM, Allen MD, Daggett V, Fersht AR.	Bacillus stearothermophilus	57.35	54
Phenylalanine--tRNA ligase alpha subunit	P08312	wild-type	Escherichia coli (strain K12)	6.1.1.20	7.5	-	Intensity	Thermal	43.34	-	2	Unknown	28232526	Thermal unfolding; thermostablity; proteome; protein denaturation	Science. (2017) Feb 24;355(6327):eaai7825 PMID: 28232526	Pascal Leuenberger , Stefan Ganscha , Abdullah Kahraman , Valentina Cappelletti , Paul J Boersema , Christian von Mering , Manfred Claassen , Paola Picotti	Escherichia coli	43.34	36
Phosphate acetyltransferase	P0A9M8	wild-type	Escherichia coli (strain K12)	2.3.1.8	7.5	-	Intensity	Thermal	43	-	2	Unknown	28232526	Thermal unfolding; thermostablity; proteome; protein denaturation	Science. (2017) Feb 24;355(6327):eaai7825 PMID: 28232526	Pascal Leuenberger , Stefan Ganscha , Abdullah Kahraman , Valentina Cappelletti , Paul J Boersema , Christian von Mering , Manfred Claassen , Paola Picotti	Escherichia coli	43	36
Phospho-2-dehydro-3-deoxyheptonate aldolase, Phe-sensitive	P0AB91	wild-type	Escherichia coli (strain K12)	2.5.1.54	7.5	-	Intensity	Thermal	41.66	-	2	Unknown	28232526	Thermal unfolding; thermostablity; proteome; protein denaturation	Science. (2017) Feb 24;355(6327):eaai7825 PMID: 28232526	Pascal Leuenberger , Stefan Ganscha , Abdullah Kahraman , Valentina Cappelletti , Paul J Boersema , Christian von Mering , Manfred Claassen , Paola Picotti	Escherichia coli	41.66	36
Phosphocarrier protein HPr	-	wild-type	Bacillus subtilis	-	7	-	CD	Thermal	74.2	-	-	yes	14756573	single-domain proteins; conformational stability; primary structure; intermediate	BIOCHEMISTRY 43, 1360-1368 (2004) PMID: 14756573	Schmittschmitt JP, Scholtz JM	Bacillus subtilis	71.35	30
Phosphocarrier protein HPr	-	wild-type	Geobacillus stearothermophilus (Bacillus stearothermophilus)	-	7	-	CD	Thermal	88.1	-	-	yes	15713472	protein stability; domain swapping; thermophilic organisms; protein structure; solution state	J MOL BIOL 346, 919-931 (2005) PMID: 15713472	Sridharan S, Razvi A, Scholtz JM, Sacchettini JC.	Geobacillus stearothermophilus	80.55	54
Phosphoenolpyruvate	P08839	wild-type	Escherichia coli (strain K12)	2.7.3.9	7.5	-	DSC	Thermal	50.2	-	-	yes	10892802	active-site mutants H189E and H189A; amino terminal domain;	PROTEIN SCI 9, 1085-1094 (2000) PMID: 10892802	Ginsburg A, Szczepanowski RH, Ruvinov SB, Nosworthy NJ,	Escherichia coli	50.2	36
Phosphoglycerate kinase	P00560	wild-type	Saccharomyces cerevisiae (strain ATCC 204508 / S288c) (Baker's yeast)	2.7.2.3	7	-	DSC	Thermal	56.15	-	-	no	2653429	enthalpy of denaturation; heat capacity changes; structural change;	BIOCHEMISTRY 28, 813-818 (1989) PMID: 2653429	Hu CQ, Sturtevant JM	Saccharomyces cerevisiae	60.525	28
Phosphoribosylaminoimidazole-succinocarboxamide synthase	P0A7D7	wild-type	Escherichia coli (strain K12)	6.3.2.6	7.5	-	Intensity	Thermal	43.09	-	2	Unknown	28232526	Thermal unfolding; thermostablity; proteome; protein denaturation	Science. (2017) Feb 24;355(6327):eaai7825 PMID: 28232526	Pascal Leuenberger , Stefan Ganscha , Abdullah Kahraman , Valentina Cappelletti , Paul J Boersema , Christian von Mering , Manfred Claassen , Paola Picotti	Escherichia coli	43.09	36
Phosphoribosylglycinamide formyltransferase	P08179	wild-type	Escherichia coli (strain K12)	2.1.2.2	7.5	-	Intensity	Thermal	43.53	-	2	Unknown	28232526	Thermal unfolding; thermostablity; proteome; protein denaturation	Science. (2017) Feb 24;355(6327):eaai7825 PMID: 28232526	Pascal Leuenberger , Stefan Ganscha , Abdullah Kahraman , Valentina Cappelletti , Paul J Boersema , Christian von Mering , Manfred Claassen , Paola Picotti	Escherichia coli	43.53	36
Phosphoserine aminotransferase	Q59196	wild-type	Bacillus circulans	2.6.1.52	6	-	DSC	Thermal	71	-	-	No	16532449	phosphoserine aminotransferase; alkaline adaptation; protein stability; pyridoxal-5-phosphate; X-ray crystallography; thermal denaturation; circular dichroism	PROTEINS 63, 742-753 (2006) PMID: 16532449	Kapetaniou EG, Thanassoulas A, Dubnovitsky AP, Nounesis G, Papageorgiou AC.	Bacillus circulans	58.4	32
Phosphotriesterase variant PTE-R0	A0A060GYS1	wild-type	Brevundimonas diminuta (Pseudomonas diminuta)	-	7.5	-	fluorescence	Thermal	78.1 (0.2)	-	-	Unknown	32651386	transposon-based mutagenesis; Insertions and deletions; phosphotriesterase	Nat Commun 11(1),3469 (2020) PMID: 32651386	Emond, S., Petek, M., Kay, E., Heames, B., Devenish, S., Tokuriki, N. and Hollfelder, F	Brevundimonas diminuta	77.8	30
Phycocyanin	-	wild-type	Phormidium luridum	-	6	-	DSC	Thermal	63	-	-	Unknown	DOI: 10.1016/0301-4622(93)E0102-B	thermal unfolding; differential scanning calorimetry;	BIOPHYS CHEM 50, 313-321 (1994) PMID:	Chen CH, Roth LG, MacColl R, Berns DS	Phormidium luridum	63	21
Phycocyanin	-	wild-type	Synechococcus lividus	-	6	-	DSC	Thermal	74	-	-	Unknown	DOI: 10.1016/0301-4622(93)E0102-B	thermal unfolding; differential scanning calorimetry;	BIOPHYS CHEM 50, 313-321 (1994) PMID:	Chen CH, Roth LG, MacColl R, Berns DS	Synechococcus lividus	74	37
Pilin	Q9A1S2	wild-type	Streptococcus pyogenes serotype M1	-	8	-	CD	Thermal	85.1	-	2	-	19497855	Spy0128; major pilin; streptococcus;	J Biol Chem 284(31), 20729-37 (2009) PMID:19497855	Kang HJ, Baker EN.	Streptococcus pyogenes	85.1	37
Plastocyanin	-	wild-type	Pyrobaculum aerophilum	-	5.5	-	Fluorescence	Thermal	76.4	-	-	No	15544349	thermophilic; structural factors; isoelectric point; function	BIOCHEMISTRY 43, 14784-14791 (2004) PMID: 15544349	Feio MJ, Navarro JA, Teixeira MS, Harrison D, Karlsson BG, De la Rosa MA	Pyrobaculum aerophilum	79.9	98
Porin	P95467	wild-type	Paracoccus denitrificans	-	8	-	Absorbance	Thermal	86.2	-	-	no	15137100	porin; membrane protein stability; thermal unfolding; ir spectroscopy	BIOPOLYMERS 74, 82-86 (2004) PMID: 15137100	Sukumaran S, Zscherp C, Mantele W	Paracoccus denitrificans	86.2	30
Probable ATP-dependent transporter SufC	P77499	wild-type	Escherichia coli (strain K12)	-	7.5	-	Intensity	Thermal	44.85	-	2	Unknown	28232526	Thermal unfolding; thermostablity; proteome; protein denaturation	Science. (2017) Feb 24;355(6327):eaai7825 PMID: 28232526	Pascal Leuenberger , Stefan Ganscha , Abdullah Kahraman , Valentina Cappelletti , Paul J Boersema , Christian von Mering , Manfred Claassen , Paola Picotti	Escherichia coli	44.85	36
Probable ketoamine kinase YniA	P77739	wild-type	Escherichia coli (strain K12)	2.7.1.-	7.5	-	Intensity	Thermal	40.4	-	2	Unknown	28232526	Thermal unfolding; thermostablity; proteome; protein denaturation	Science. (2017) Feb 24;355(6327):eaai7825 PMID: 28232526	Pascal Leuenberger , Stefan Ganscha , Abdullah Kahraman , Valentina Cappelletti , Paul J Boersema , Christian von Mering , Manfred Claassen , Paola Picotti	Escherichia coli	40.4	36
Probable L,D-transpeptidase YnhG	P76193	wild-type	Escherichia coli (strain K12)	2.-.-.-	7.5	-	Intensity	Thermal	44.11	-	2	Unknown	28232526	Thermal unfolding; thermostablity; proteome; protein denaturation	Science. (2017) Feb 24;355(6327):eaai7825 PMID: 28232526	Pascal Leuenberger , Stefan Ganscha , Abdullah Kahraman , Valentina Cappelletti , Paul J Boersema , Christian von Mering , Manfred Claassen , Paola Picotti	Escherichia coli	44.11	36
Profilin	P07274	wild-type	Saccharomyces cerevisiae (strain ATCC 204508 / S288c) (Baker's yeast)	-	7.5	-	CD	Thermal	67.9	-	-	yes	20851125	Toxoplasma gondii; profilin; Toll-like receptor 11; innate immune recognition; actin binding	J Mol Biol. (2010) Nov 5;403(4):616-29 PMID: 20851125	Kaury Kucera , A Alicia Koblansky, Lauren P Saunders, Kendra B Frederick, Enrique M De La Cruz, Sankar Ghosh, Yorgo Modis	Saccharomyces cerevisiae	45.9	28
Profilin	Q58NA1	wild-type	Toxoplasma gondii	-	7.5	-	CD	Thermal	53.1	-	-	yes	20851125	Toxoplasma gondii; profilin; Toll-like receptor 11; innate immune recognition; actin binding	J Mol Biol. (2010) Nov 5;403(4):616-29 PMID: 20851125	Kaury Kucera , A Alicia Koblansky, Lauren P Saunders, Kendra B Frederick, Enrique M De La Cruz, Sankar Ghosh, Yorgo Modis	Toxoplasma gondii	51.6	35
Protease	-	wild-type	Bacillus stearothermophilus	-	5	-	activity	Thermal	68	-	-	Unknown	1817257	bacillus; mutagenesis; neutral protease; thermostability;	PROTEIN ENG 4 941-945 (1991) PMID: 1817257	Vriend G, Berendsen HJC, van der Zee JR, van den Burg B,	Bacillus stearothermophilus	68	54
Protein A	-	wild-type	Staphylococcus aureus	-	6.75	-	Absorbance	Thermal	73.3	-	-	yes	15035628	three-helix bundle protein; relaxation kinetics; solvated helix; unfolding rates	BIOCHEMISTRY 43, 3582-3589 (2004) PMID: 15035628	Vu DM, Myers JK, Oas TG, Dyer RB	Staphylococcus aureus	73.3	37
Protein G	P06654	wild-type	Streptococcus sp. group G	-	5.5	-	CD	Thermal	77	-	-	Unknown	7716165	phage display; protein stability; genetic selection	PROTEINS 21 11-21 (1995) PMID: 7716165	O'Neil KT, Hoess RH, Raleigh DP, DeGrado WF	Streptococcus sp	29.425	37
Protein GrpE	P09372	wild-type	Escherichia coli (strain K12)	-	7.5	-	Intensity	Thermal	43.95	-	2	Unknown	28232526	Thermal unfolding; thermostablity; proteome; protein denaturation	Science. (2017) Feb 24;355(6327):eaai7825 PMID: 28232526	Pascal Leuenberger , Stefan Ganscha , Abdullah Kahraman , Valentina Cappelletti , Paul J Boersema , Christian von Mering , Manfred Claassen , Paola Picotti	Escherichia coli	43.95	36
Protein M	-	wild-type	Staphylococcus aureus	-	7.4	-	CD	Thermal	73	-	-	yes	9125521	coiled-coil structure; high affinity binding activity;	BIOCHEMISTRY 36, 4987-4994 (1997) PMID: 9125521	Cedervall T, Johansson MU, Akerstrom B	Staphylococcus aureus	41	37
Protein S	P02966	wild-type	Myxococcus xanthus	-	2	-	CD	Thermal	52	-	3	Yes	10064714	calcium binding, crystallin, crystal structure, domain interaction, folding	J MOL BIOL 286, 1533-1545 (1999) PMID: 10064714	Wenk M, Baumgartner R, Holak TA, Huber R, Jaenicke R, Mayr EM.	Myxococcus xanthus	52.650000000000006	28
Protein translocase subunit SecA	P28366	wild-type	Bacillus subtilis (strain 168)	-	8	-	DSC	Thermal	40 (0.1)	-	-	Unknown	23167435	Sec A; Translocase; DEAD-box homologue	J Am Chem Soc, 135(8), 2999-3010 (2013) PMID: 23167435	Kim DM, Zheng H, Huang YJ, Montelione GT, Hunt JF.	Bacillus subtilis	44.5	30
Protein translocase subunit SecA	P10408	wild-type	Escherichia coli (strain K12)	-	8	-	DSC	Thermal	41 (0.03)	-	-	Unknown	23167435	Sec A; Translocase; DEAD-box homologue	J Am Chem Soc, 135(8), 2999-3010 (2013) PMID: 23167435	Kim DM, Zheng H, Huang YJ, Montelione GT, Hunt JF.	Escherichia coli	42.5	36
Proteinase A inhibitor 1	Q7M4T6	wild-type	Pleurotus ostreatus (Oyster mushroom) (White-rot fungus)	-	7	-	CD	Thermal	59	-	-	Unknown	11983933	hydrophobic residue; pleurotus ostreatus; protease inhibitor; protein	PROTEIN ENG 15, 325-329 (2002) PMID: 11983933	Kojima S, Hisano Y.	Pleurotus ostreatus	59	25
Proteinase inhibitor	-	wild-type	Pseudomonas aeruginosa	-	7.1	-	DSC	Thermal	87.5	-	-	yes (75%)	15709759	high-affinity inhibitor; eight-stranded beta-barrel; disulfide bond; helix	BIOCHEMISTRY 44, 2469-2477 (2005) PMID: 15709759	Gray RD, Trent JO.	Pseudomonas aeruginosa	81.5	34
PTS system glucose-specific EIICB component	P69786	wild-type	Escherichia coli (strain K12)	2.7.1.199	7.5	-	Intensity	Thermal	44.2	-	2	Unknown	28232526	Thermal unfolding; thermostablity; proteome; protein denaturation	Science. (2017) Feb 24;355(6327):eaai7825 PMID: 28232526	Pascal Leuenberger , Stefan Ganscha , Abdullah Kahraman , Valentina Cappelletti , Paul J Boersema , Christian von Mering , Manfred Claassen , Paola Picotti	Escherichia coli	44.2	36
Putative NAD(P)H nitroreductase YdjA	P0ACY1	wild-type	Escherichia coli (strain K12)	1.-.-.-	7.5	-	Intensity	Thermal	45.32	-	2	Unknown	28232526	Thermal unfolding; thermostablity; proteome; protein denaturation	Science. (2017) Feb 24;355(6327):eaai7825 PMID: 28232526	Pascal Leuenberger , Stefan Ganscha , Abdullah Kahraman , Valentina Cappelletti , Paul J Boersema , Christian von Mering , Manfred Claassen , Paola Picotti	Escherichia coli	45.32	36
Pyrophosphatase	P37487	wild-type	Bacillus subtilis (strain 168)	3.6.1.1	7.2	-	CD	Thermal	50	-	-	No	15751976	Mn(2+) binding affinity; thermostability; active site structure; conservative mutations	BIOCHEMISTRY 44, 4004-4010 (2005) PMID: 15751976	Halonen P, Tammenkoski M, Niiranen L, Huopalahti S, Parfenyev AN, Goldman A, Baykov A, Lahti R	Bacillus subtilis	48	30
Pyrophosphatase	P0A7A9	wild-type	Escherichia coli (strain K12)	3.6.1.1	7	-	CD	Thermal	58	-	-	no	10049508	pyrophosphatase; stability GdnHCl; denaturation; Mg2+; hexamer	ARCH BIOCHEM BIOPHYS 363 135-147 (1999) PMID: 10049508	Hansen T, Urbanke C, Leppanen VM, Goldman A, Brandenburg K, Schafer G	Escherichia coli	84	36
Pyrophosphatase	P50308	wild-type	Sulfolobus acidocaldarius (strain ATCC 33909 / DSM 639 / JCM 8929 / NBRC 15157 / NCIMB 11770)	3.6.1.1	7	-	CD	Thermal	89	-	-	no	10049508	pyrophosphatase; stability GdnHCl; denaturation; Mg2+; hexamer	ARCH BIOCHEM BIOPHYS 363 135-147 (1999) PMID: 10049508	Hansen T, Urbanke C, Leppanen VM, Goldman A, Brandenburg K, Schafer G	Sulfolobus acidocaldarius	93.5	71
Pyrophosphatase	P38576	wild-type	Thermus thermophilus (strain HB8 / ATCC 27634 / DSM 579)	3.6.1.1	7	-	CD	Thermal	86	-	-	no	10049508	pyrophosphatase; stability GdnHCl; denaturation; Mg2+; hexamer	ARCH BIOCHEM BIOPHYS 363 135-147 (1999) PMID: 10049508	Hansen T, Urbanke C, Leppanen VM, Goldman A, Brandenburg K, Schafer G	Thermus thermophilus	96	71
Pyruvate dehydrogenase E1 component	P0AFG8	wild-type	Escherichia coli (strain K12)	1.2.4.1	7.5	-	Intensity	Thermal	43.51	-	2	Unknown	28232526	Thermal unfolding; thermostablity; proteome; protein denaturation	Science. (2017) Feb 24;355(6327):eaai7825 PMID: 28232526	Pascal Leuenberger , Stefan Ganscha , Abdullah Kahraman , Valentina Cappelletti , Paul J Boersema , Christian von Mering , Manfred Claassen , Paola Picotti	Escherichia coli	43.51	36
Pyruvate formate-lyase 1-activating enzyme	P0A9N4	wild-type	Escherichia coli (strain K12)	1.97.1.4	7.5	-	Intensity	Thermal	43.35	-	2	Unknown	28232526	Thermal unfolding; thermostablity; proteome; protein denaturation	Science. (2017) Feb 24;355(6327):eaai7825 PMID: 28232526	Pascal Leuenberger , Stefan Ganscha , Abdullah Kahraman , Valentina Cappelletti , Paul J Boersema , Christian von Mering , Manfred Claassen , Paola Picotti	Escherichia coli	43.35	36
Pythase	O66037	wild-type	Bacillus sp. (strain DS11)	3.1.3.8	7	-	DSC	Thermal	48.8	-	-	Unknown	10655618	phytases; phosphatase; calcium binding	Nat Struct Biol 7(2), 147-53 (2000) PMID: 10655618	Ha NC, Oh BC, Shin S, Kim HJ, Oh TK, Kim YO, Choi KY, Oh BH.	Bacillus sp	77.6	33
Quinone oxidoreductase 2	P39315	wild-type	Escherichia coli (strain K12)	1.6.5.2	7.5	-	Intensity	Thermal	45.73	-	2	Unknown	28232526	Thermal unfolding; thermostablity; proteome; protein denaturation	Science. (2017) Feb 24;355(6327):eaai7825 PMID: 28232526	Pascal Leuenberger , Stefan Ganscha , Abdullah Kahraman , Valentina Cappelletti , Paul J Boersema , Christian von Mering , Manfred Claassen , Paola Picotti	Escherichia coli	45.73	36
R67 dihydrofolate reductase	P00383	wild-type	Escherichia coli	1.5.1.3	8	-	DSC	Thermal	70.95	-	-	yes	8155640	tetrameric R67 DHFR; enzyme activity; folding intermediate;	BIOCHEMISTRY 33, 4237-4244 (1994) PMID: 8155640	Zhuang P, Eisenstein E, Howell EE	Escherichia coli	70.95	36
reaction centres proteins	-	wild-type	Rhodobacter sphaeroides	-	8	-	absorbance	Thermal	72.1	-	-	yes	16172928	reachion centre; purple bacteria; LH1 complex	Photosynth Res 86(1-2), 81-100 (2005) PMID: 16172928	Watson AJ, Hughes AV, Fyfe PK, Wakeham MC, Holden-Dye K, Heathcote P, Jones MR.	Rhodobacter sphaeroides	72.1	28
Ribonuclease	P00648	wild-type	Bacillus amyloliquefaciens (Bacillus velezensis)	3.1.27.-	6.2	-	DSC	Thermal	53.6	-	-	yes(54%)	7957933	barnase-barstar complex; heat denaturation; scanning microcalorimetry;	FEBS LETT 354, 251-254 (1994) PMID: 7957933	Makarov AA, Protasevich II, Lobachov VM, Kirpichnikov MP,	Bacillus amyloliquefaciens	51.5	31
Ribonuclease alpha-sarcin	P00655	wild-type	Aspergillus giganteus	4.6.1.23	7	-	DSC	Thermal	52.6	-	-	-	7548154	Protein calorimetry; Infrared spectroscopy of protein; Protein-lipid interaction; Ribosome-inactivating protein	Biochim Biophys Acta. (1995) Sep 27;1252(1):126-34 PMID: 7548154	M Gasset , J M Mancheño, J Laynez, J Lacadena, G Fernández-Ballester, A Martinez del Pozo, M Oñaderra, J G Gavilanes	Aspergillus giganteus	49	25
Ribonuclease H	P0A7Y4	wild-type	Escherichia coli (strain K12)	3.1.26.4	5.5	-	CD	Thermal	66	-	-	yes	11790848	thermodynamic stability of proteins; chimera; stability curves; heat capacity; folding core; ribonuclease H	PROTEIN SCI 11 381-389 (2002) PMID: 11790848	Robic S, Berger JM, Marqusee S	Escherichia coli	52	36
Ribonuclease H	P29253	wild-type	Thermus thermophilus (strain HB8 / ATCC 27634 / DSM 579)	3.1.26.4	5.5	-	CD	Thermal	86	-	-	yes	11790848	thermodynamic stability of proteins; chimera; stability curves; heat capacity; folding core; ribonuclease H	PROTEIN SCI 11 381-389 (2002) PMID: 11790848	Robic S, Berger JM, Marqusee S	Thermus thermophilus	86	71
Ribonuclease HI	P0A7Y4	wild-type	Escherichia coli (strain K12)	3.1.26.4	0.53	-	CD	Thermal	23.6	-	-	yes (95%)	DOI: 10.1016/0040-6031(95)02495-6	heat denaturation; cold denaturation; escherichia coli RNase HI;	THERMOCHIMICA ACTA 267 379-388 (1995); doi:10.1016/0040-6031(95)02495-6	Yamasaki T, Kanaya S, Oobatake M.	Escherichia coli	46.4	36
Ribonuclease HI	P29253	wild-type	Thermus thermophilus (strain HB8 / ATCC 27634 / DSM 579)	3.1.26.4	5.5	-	CD	Thermal	86	-	-	yes	10090773	thermophilic proteins; Escherichia coli;	BIOCHEMISTRY 38, 3831-3836 (1999); doi:10.1021/bi982684h PMID: 10090773	Hollien J, Marqusee S	Thermus thermophilus	86	71
Ribonuclease HII	O74035	wild-type	Thermococcus kodakarensis (strain ATCC BAA-918 / JCM 12380 / KOD1) (Pyrococcus kodakaraensis (strain KOD1))	3.1.26.4	9	-	DSC	Thermal	85.2	-	-	Yes	17042484	conformational stability, hyperthermophiles, ribonuclease HII	BIOCHEMISTRY 45, 12673-12679 (2006) PMID: 17042484	Mukaiyama A, Haruki M, Ota M, Koga Y, Takano K, Kanaya S.	Thermococcus kodakarensis	84.85	60
Ribonuclease Rs	-	wild-type	Rhizopus stolonifer	-	1	-	Fluorescence	Thermal	43.9	-	-	yes	12758161	RNase T2 family; acid, base and thermal denaturation; hydrophobic and electrostatic interaction; aggregation; ANS binding	BIOCHIM BIOPHYS ACTA 1648, 184-194 (2003) PMID: 12758161	Deshpande RA, Khan MI, Shankar V.	Rhizopus stolonifer	54.87	24
Ribonuclease T1	P00651	wild-type	Aspergillus oryzae (strain ATCC 42149 / RIB 40) (Yellow koji mold)	4.6.1.24	6	-	DSC	Thermal	57.2	-	-	yes	8125111	alfa-helix; active-site geometry; inhibitor conformation;	EUR J BIOCHEM 220, 527-534 (1994) PMID: 8125111	Schubert WD, Schluckebier G, Backmann J, Granzin J,	Aspergillus oryzae	53.05	25
Ribonucleoside-diphosphate reductase 1 subunit alpha	P00452	wild-type	Escherichia coli (strain K12)	1.17.4.1	7.5	-	Intensity	Thermal	44.79	-	2	Unknown	28232526	Thermal unfolding; thermostablity; proteome; protein denaturation	Science. (2017) Feb 24;355(6327):eaai7825 PMID: 28232526	Pascal Leuenberger , Stefan Ganscha , Abdullah Kahraman , Valentina Cappelletti , Paul J Boersema , Christian von Mering , Manfred Claassen , Paola Picotti	Escherichia coli	44.79	36
Ribose-binding protein	P02925	wild-type	Escherichia coli (strain K12)	-	7.6	-	Activity	Thermal	62.6	-	-	Unknown	20194783	conformational stability, thermal stability, ligand-binding affinity, linkage analysis, thiol protection	PROC NATL ACAD SCI U S A 107, 4908-4913 (2010); doi:10.1073/pnas.0910421107	Isom DG, Vardy E, Oas TG, Hellinga HW.	Escherichia coli	62.6	36
Ribose-phosphate pyrophosphokinase	P0A717	wild-type	Escherichia coli (strain K12)	2.7.6.1	7.5	-	Intensity	Thermal	43.85	-	2	Unknown	28232526	Thermal unfolding; thermostablity; proteome; protein denaturation	Science. (2017) Feb 24;355(6327):eaai7825 PMID: 28232526	Pascal Leuenberger , Stefan Ganscha , Abdullah Kahraman , Valentina Cappelletti , Paul J Boersema , Christian von Mering , Manfred Claassen , Paola Picotti	Escherichia coli	43.85	36
Ribosomal protein L30e	-	wild-type	Saccharomyces cerevisiae	-	7.4	-	CD	Thermal	45.7	-	-	No	15811378	ion pairs; thermostability; site-directed mutagenesis; protein stability; hyperthermophiles	J MOL BIOL 348, 419-431 (2005) PMID: 15811378	Lee CF, Allen MD, Bycroft M, Wong KB	Saccharomyces cerevisiae	45.7	28
Ribosomal protein L30e	P29160	wild-type	Thermococcus celer	-	7.4	-	CD	Thermal	93.5	-	-	Yes	12824494	NMR; helix capping; ribosome; RNA binding; protein structure	PROTEIN SCI 12, 1483-1495 (2003) PMID: 12824494	Wong KB, Lee CF, Chan SH, Leung TY, Chen YW, Bycroft M.	Thermococcus celer	93.8	87
Ribosomal protein L30E	P29160	wild-type	Thermococcus celer	-	7.4	-	CD	Thermal	93.8	-	-	Yes	16363795	noncovalent interactions; charge-charge interactions; long-range; protein stability	BIOCHEMISTRY 44, 16817-16825 (2005) PMID: 16363795	Lee CF, Makhatadze GI, Wong KB.	Thermococcus celer	93.8	87
Ribosomal protein L9	P02417	wild-type	Geobacillus stearothermophilus (Bacillus stearothermophilus)	-	5.4	-	CD	Thermal	65.3	-	-	yes	12589767	protein folding; L9; protein thermodynamics; protein stability; protein design	J MOL BIOL 326, 1261-1270 (2003) PMID: 12589767	Horng JC, Moroz V, Raleigh DP.	Geobacillus stearothermophilus	77	54
Ribosomal Protein L9	P02417	wild-type	Geobacillus stearothermophilus (Bacillus stearothermophilus)	-	5.45	-	CD	Thermal	71.2	-	-	Yes (>90%)	16834323	globular proteins, thermodynamic measurements, pH dependent, urea denaturation, hydrophobic, unfolded state.	BIOCHEMISTRY 45, 8499-8506 (2006) PMID: 16834323	Li Y, Horng JC, Raleigh DP.	Geobacillus stearothermophilus	75.95	54
Ribosomal protein S12 methylthiotransferase accessory factor YcaO	P75838	wild-type	Escherichia coli (strain K12)	-	7.5	-	Intensity	Thermal	43.95	-	2	Unknown	28232526	Thermal unfolding; thermostablity; proteome; protein denaturation	Science. (2017) Feb 24;355(6327):eaai7825 PMID: 28232526	Pascal Leuenberger , Stefan Ganscha , Abdullah Kahraman , Valentina Cappelletti , Paul J Boersema , Christian von Mering , Manfred Claassen , Paola Picotti	Escherichia coli	43.95	36
Ribosomal small subunit pseudouridine synthase A	P0AA43	wild-type	Escherichia coli (strain K12)	5.4.99.19	7.5	-	Intensity	Thermal	44.97	-	2	Unknown	28232526	Thermal unfolding; thermostablity; proteome; protein denaturation	Science. (2017) Feb 24;355(6327):eaai7825 PMID: 28232526	Pascal Leuenberger , Stefan Ganscha , Abdullah Kahraman , Valentina Cappelletti , Paul J Boersema , Christian von Mering , Manfred Claassen , Paola Picotti	Escherichia coli	44.97	36
Ribosome-binding ATPase YchF	P0ABU2	wild-type	Escherichia coli (strain K12)	-	7.5	-	Intensity	Thermal	41.29	-	2	Unknown	28232526	Thermal unfolding; thermostablity; proteome; protein denaturation	Science. (2017) Feb 24;355(6327):eaai7825 PMID: 28232526	Pascal Leuenberger , Stefan Ganscha , Abdullah Kahraman , Valentina Cappelletti , Paul J Boersema , Christian von Mering , Manfred Claassen , Paola Picotti	Escherichia coli	41.29	36
Ribosome-recycling factor	P0A805	wild-type	Escherichia coli (strain K12)	-	7.5	-	Intensity	Thermal	44.35	-	2	Unknown	28232526	Thermal unfolding; thermostablity; proteome; protein denaturation	Science. (2017) Feb 24;355(6327):eaai7825 PMID: 28232526	Pascal Leuenberger , Stefan Ganscha , Abdullah Kahraman , Valentina Cappelletti , Paul J Boersema , Christian von Mering , Manfred Claassen , Paola Picotti	Escherichia coli	44.35	36
RNA polymerase sigma factor RpoD	P00579	wild-type	Escherichia coli (strain K12)	-	7.5	-	Intensity	Thermal	42.56	-	2	Unknown	28232526	Thermal unfolding; thermostablity; proteome; protein denaturation	Science. (2017) Feb 24;355(6327):eaai7825 PMID: 28232526	Pascal Leuenberger , Stefan Ganscha , Abdullah Kahraman , Valentina Cappelletti , Paul J Boersema , Christian von Mering , Manfred Claassen , Paola Picotti	Escherichia coli	42.56	36
RNA polymerase sigma factor RpoS	P13445	wild-type	Escherichia coli (strain K12)	-	7.5	-	Intensity	Thermal	44.61	-	2	Unknown	28232526	Thermal unfolding; thermostablity; proteome; protein denaturation	Science. (2017) Feb 24;355(6327):eaai7825 PMID: 28232526	Pascal Leuenberger , Stefan Ganscha , Abdullah Kahraman , Valentina Cappelletti , Paul J Boersema , Christian von Mering , Manfred Claassen , Paola Picotti	Escherichia coli	44.61	36
RNase HI	-	wild-type	Escherichia coli	-	2.94	-	DSC	Thermal	47.4	-	-	Yes	16284958	amelogenin; beta-turn; enamel protein; fluorescence; mineralization; sedimentation equilibrium; DSC; CD	PROTEINS 62, 461-469 (2006) PMID: 16284958	Oobatake M, Yamasaki T, Simmer JP, Renugopalakrishnan V.	Escherichia coli	47.4	36
Rop	P03051	wild-type	Escherichia coli	-	7	-	CD	Thermal	64	-	-	yes	7535612	protein stability; RNA-binding protein; side-chain packing;	PROTEIN SCI 3 2015-2022 (1994) PMID: 7535612	Munson M, O'brien R, Sturtevant JM, Regan L	Escherichia coli	74.25	36
Rubredoxin	P00268	wild-type	Clostridium pasteurianum	-	9.08	-	NMR	Thermal	107	-	-	Yes	17118523	Hydrophobic core; Proteins; Thermostability; Thermodynamic additivity; NMR chemical exchange; Chimeric hybrids	BIOPHYS CHEM 125, 483-489 (2007) PMID: 17118523	LeMaster DM, Hernandez G.	Clostridium pasteurianum	107	36
Sac7 protein	P13123	wild-type	Sulfolobus acidocaldarius (strain ATCC 33909 / DSM 639 / JCM 8929 / NBRC 15157 / NCIMB 11770)	-	4	-	DSC	Thermal	86.8	-	-	yes	7632679	DNA-binding proteins; thermophilic; ribosome binding sites;	BIOCHEMISTRY 34, 10063-10077 (1995) PMID: 7632679	McAfee JG, Edmondson SP, Datta PK, Shriver JW, Gupta R	Sulfolobus acidocaldarius	93.1	71
Sac7d	P13123	wild-type	Sulfolobus acidocaldarius (strain ATCC 33909 / DSM 639 / JCM 8929 / NBRC 15157 / NCIMB 11770)	-	7	-	DSC	Thermal	90.7	-	-	yes	15005619	hydrophobicity; packing; hyperthermophile; cavity-filling	BIOCHEMISTRY 43, 2840-2853 (2004) PMID: 15005619	Clark AT, McCrary BS, Edmondson SP, Shriver JW	Sulfolobus acidocaldarius	90.7	71
Savinase	P29600	wild-type	Bacillus lentus	3.4.21.62	8.8	-	CD	Thermal	77.2	-	-	No	18955077	Savinase; Thermal stability; Co-solvent; Autolysis; Aggregation	INT J BIOL MACROMOL 44, 311-315 (2009) PMID: 18955077	Nasiripourdori A, Naderi-Manesh H, Ranjbar B, Khajeh K.	Bacillus lentus	78.2	30
Savinase and TA39 subtilisin (S39) hybrid	P29600	wild-type	Bacillus lentus	3.4.21.62	9	-	DSC	Thermal	72.7	-	-	Unknown	15047911	cold adaptation; psychrophilic enzymes; engineered protein	Protein Eng Des Sel 17(2), 149-56 (2004) PMID: 15047911	Tindbaek N, Svendsen A, Oestergaard PR, Draborg H.	Bacillus lentus	72.7	30
SCO1 protein homolog	P54178	wild-type	Bacillus subtilis (strain 168)	-	7	-	CD	Thermal	52.7 (0.15)	-	-	Unknown	29131589	cyt c; bacillus subtilis; oxidase; BsSCO	Biochemistry 56(48), 6355-6367 (2017) PMID: 29131589	Hussain S, Andrews D, Hill BC.	Bacillus subtilis	60.6	30
Sedolisin	P42790	wild-type	Pseudomonas sp. (strain 101) (Achromobacter parvulus T1)	3.4.21.100	5.5	-	DSC	Thermal	74.3	-	-	No	16478682	Serine carboxyl protease; Pressure; Urea; Denaturation; Cavity; Protein Unfolding; Kumamolisin; Sedolisin	BIOCHIM BIOPHYS ACTA 1764, 364-371 (2006) PMID: 16478682	Fujimoto Y, Ikeuchi H, Tada T, Oyama H, Oda K, Kunugi S.	Pseudomonas sp	74.3	29
Selenide, water dikinase	P16456	wild-type	Escherichia coli (strain K12)	2.7.9.3	7.5	-	Intensity	Thermal	41.66	-	2	Unknown	28232526	Thermal unfolding; thermostablity; proteome; protein denaturation	Science. (2017) Feb 24;355(6327):eaai7825 PMID: 28232526	Pascal Leuenberger , Stefan Ganscha , Abdullah Kahraman , Valentina Cappelletti , Paul J Boersema , Christian von Mering , Manfred Claassen , Paola Picotti	Escherichia coli	41.66	36
Serine hydroxymethyltransferase	I7H6W6	wild-type	Aphanothece halophytica	2.1.2.1	7.2	-	DSF	Thermal	40.4 (0.07)	-	-	Unknown	32417544	Aphanothece halophytica; Salt tolerance; Serine hydroxymethyltransferase	Int J Biol Macromol 159,517-529 () (2020) PMID: 32417544	Nogués, I., Tramonti, A., Angelaccio, S., Ruszkowski, M., Sekula, B. and Contestabile, R	Aphanothece halophytica	44.05	24
Serine hydroxymethyltransferase	P0A825	wild-type	Escherichia coli (strain K12)	2.1.2.1	7.2	-	DSF	Thermal	57.64 (0.3)	-	-	Unknown	32417544	Aphanothece halophytica; Salt tolerance; Serine hydroxymethyltransferase	Int J Biol Macromol 159,517-529 () (2020) PMID: 32417544	Nogués, I., Tramonti, A., Angelaccio, S., Ruszkowski, M., Sekula, B. and Contestabile, R	Escherichia coli	56.620000000000005	36
Serine-type protease	Q9X4G3	wild-type	Aquifex pyrophilus	-	9	-	DSC	Thermal	105	-	-	Unknown	9873027	Aquifex pyrophilus; half-life; cysteine; thermostability	J BIOL CHEM 274, 881-888 (1999) PMID: 9873027	Choi IG, Bang WG, Kim SH, Yu YG	Aquifex pyrophilus	105	85
Shiga toxin B-subunit	Q7BQ98	wild-type	Shigella dysenteriae	-	7	-	DSC	Thermal	84.3	-	-	yes	12899637	pentameric protein; cooperative transition; concentration dependent; intramonomer interactions	BIOCHEMISTRY 42, 9498-9506 (2003) PMID: 12899637	Pina DG, Gomez J, Villar E, Johannes L, Shnyrov VL.	Shigella dysenteriae	84.3	34
Signal recognition particle 54 kDa protein	-	wild-type	Plasmodium falciparum	-	7.5	-	Fluorescence	Thermal	43.6	-	-	Unknown	17035505	chemical biology; crystallography; human	PROC NATL ACAD SCI U S A 103, 15835-15840 (2006) PMID: 17035505	Vedadi M, Niesen FH, Allali-Hassani A, Fedorov OY, Finerty PJ Jr, Wasney GA, Yeung R, Arrowsmith C, Ball LJ, Berglund H, Hui R, Marsden BD, Nordlund P, Sundstrom M, Weigelt J, Edwards AM.	Plasmodium falciparum	43.6	37
Spherulin 3a	P09353	wild-type	Physarum polycephalum (Slime mold)	-	7	-	DSC	Thermal	57.9	-	-	yes	10518950	beta gamma-crystallins; calcium binding;	J MOL BIOL 291, 1147-1153 (1999) PMID: 10518950	Kretschmar M, Jaenicke R	Physarum polycephalum	56.3	24
Staphylococcal nuclease	P00644	wild-type	Staphylococcus aureus	3.1.31.1	7	-	DSC	Thermal	51.5	-	-	yes	8518730	thermal unfolding; free energies of unfolding; differential scanning	PROTEIN SCI 2, 567-576 (1993) PMID: 8518730	Tanaka A., Flanagan J. & Sturtevant J.M.	Staphylococcus aureus	53	37
Streptokinase	P00779	wild-type	Streptococcus dysgalactiae subsp. equisimilis (Streptococcus equisimilis)	-	7	-	CD	Thermal	44.8	-	3	yes	8976567	circular dichroism; domains; fibrinolysis; NMR; protein fragment; streptokinase;	PROTEIN SCI 5 2583-2591 (1996) PMID: 8976567	Lara F C, Parrado J, Azuaga A I, Smith R A G, Ponting C P, Dobson C M.	Streptococcus dysgalactiae	47.95	37
Subtilisin BPN	P00782	wild-type	Bacillus amyloliquefaciens (Bacillus velezensis)	3.4.21.62	7.5	-	fluorescence	Thermal	53.9 (0.4)	-	2	-	19710937	aprE; bacillus; protease; engineered	J Biomed Biotechnol 2009:201075() (2009) PMID: 19710937	Romero-García ER, Téllez-Valencia A, Trujillo MF, Sampedro JG, Nájera H, Rojo-Domínguez A, García-Soto J, Pedraza-Reyes M.	Bacillus amyloliquefaciens	55.349999999999994	31
Subtilisin BPN'	P00782	wild-type	Bacillus amyloliquefaciens (Bacillus velezensis)	3.4.21.62	7	-	CD	Thermal	65	-	-	Unknown	12011071	calcium binding site; activity; thermostability; hydrophobic packing	J BIOL CHEM 277, 27553-27558 (2002) PMID: 12011071	Almog O, Gallagher DT, Ladner JE, Strausberg S, Alexander P, Bryan P, Gilliland GL.	Bacillus amyloliquefaciens	61.95	31
Subtilisin inhibitor	P01006	wild-type	Streptomyces albogriseolus	-	3.2	-	DSC	Thermal	53.4	-	-	yes	7783215	calorimetry; protein stability; hydrophobicity;	J MOL BIOL 249, 625-635 (1995) PMID: 7783215	Tamura A, Sturtevant JM	Streptomyces albogriseolus	51.72	28
Sulfate adenylyltransferase subunit 1	P23845	wild-type	Escherichia coli (strain K12)	2.7.7.4	7.5	-	Intensity	Thermal	46.04	-	2	Unknown	28232526	Thermal unfolding; thermostablity; proteome; protein denaturation	Science. (2017) Feb 24;355(6327):eaai7825 PMID: 28232526	Pascal Leuenberger , Stefan Ganscha , Abdullah Kahraman , Valentina Cappelletti , Paul J Boersema , Christian von Mering , Manfred Claassen , Paola Picotti	Escherichia coli	46.04	36
Sulfite reductase [NADPH] hemoprotein beta-component	P17846	wild-type	Escherichia coli (strain K12)	1.8.1.2	7.5	-	Intensity	Thermal	44.47	-	2	Unknown	28232526	Thermal unfolding; thermostablity; proteome; protein denaturation	Science. (2017) Feb 24;355(6327):eaai7825 PMID: 28232526	Pascal Leuenberger , Stefan Ganscha , Abdullah Kahraman , Valentina Cappelletti , Paul J Boersema , Christian von Mering , Manfred Claassen , Paola Picotti	Escherichia coli	44.47	36
Surface layer glycoprotein SgsE	Q8VTF1	wild-type	Geobacillus stearothermophilus (Bacillus stearothermophilus)	-	7.5	-	DSC	Thermal	70.89	-	-	-	22814503	S-Layer protein; GFP; fusion protein; protein folding; periplasm	J Microbiol Biotechnol. (2012) Sep; 22(9): 1271–1278 PMID: 22814503	Ristl Robin, Birgit Kainz, Gerhard Stadlmayr, Heinrich Schuster, Dietmar Pum, Paul Messner, Christian Obinger, and Christina Schäffer,	Geobacillus stearothermophilus	70.89	54
Tail-specific protease	P23865	wild-type	Escherichia coli (strain K12)	3.4.21.102	7.5	-	Intensity	Thermal	43.49	-	2	Unknown	28232526	Thermal unfolding; thermostablity; proteome; protein denaturation	Science. (2017) Feb 24;355(6327):eaai7825 PMID: 28232526	Pascal Leuenberger , Stefan Ganscha , Abdullah Kahraman , Valentina Cappelletti , Paul J Boersema , Christian von Mering , Manfred Claassen , Paola Picotti	Escherichia coli	43.49	36
Taka-amylase	P0C1B3	wild-type	Aspergillus oryzae (strain ATCC 42149 / RIB 40) (Yellow koji mold)	3.2.1.1	7	-	DSC	Thermal	62	-	-	yes	3498514	asymmetry; two-state unfolding; domains; heat capacity	BIOCHEMISTRY 26, 4063-4068 (1987) PMID: 3498514	Fukada H, Takahashi K, Sturtevant JM	Aspergillus oryzae	62	25
TEM beta-lactamase	P62593	wild-type	Escherichia coli	3.5.2.6	7	-	Fluorescence	Thermal	50.6	-	-	yes	8539251	enzyme; structure; function; thermostability; proteolysis;	PROTEINS 23 63-72 (1995) PMID: 8539251	Raquet X, Vanhove M, Lamotte-Brasseur J,	Escherichia coli	50.6	36
Thioredoxin	P80579	wild-type	Alicyclobacillus acidocaldarius (Bacillus acidocaldarius)	-	7	-	CD	Thermal	84.5	-	-	yes	10191261	circular dichroism; molecular dynamics;	BIOCHEM J 339, 309-317 (1999) PMID: 10191261	Pedone E, Cannio R, Saviano M, Rossi M, Bartolucci S	Alicyclobacillus acidocaldarius	86.35	57
Thioredoxin	P0AA25	wild-type	Escherichia coli (strain K12)	-	7	-	CD	Thermal	87	-	-	Unknown	11513583	hydrogen bonds; hydrophobic interactions; cooperative; amide deuterium exchange	BIOCHEMISTRY 40 10047-10053 (2001) PMID: 11513583	Bolon DN, Mayo SL	Escherichia coli	85.3	36
Thioredoxin 1	P0AA25	wild-type	Escherichia coli (strain K12)	-	7.4	-	DSC	Thermal	87.3 (0.03)	-	-	no	23667620	Signal peptide; stability; folding; thioredoxin	PLoS One. (2013); 8(5): e63442 PMID: 23667620	Pranveer Singh, Likhesh Sharma, S. Rajendra Kulothungan, Bharat V. Adkar, Ravindra Singh Prajapati, P. Shaik Syed Ali, Beena Krishnan, and Raghavan Varadarajan	Escherichia coli	87.3	36
Thioredoxin h	P80028	wild-type	Chlamydomonas reinhardtii (Chlamydomonas smithii)	-	2.25	-	DSC	Thermal	40	-	-	yes	10998255	thermodynamic stability; spectroscopic methods;	BIOCHEMISTRY 39, 11154-11162 (2000) PMID: 10998255	Richardson JM 3rd, Lemaire SD, Jacquot JP, Makhatadze GI	Chlamydomonas reinhardtii	51.1	23
TprC	H9CWR6	wild-type	Treponema pallidum	-	7.5	-	CD	Thermal	71.5 (0.2)	-	-	-	25805501	Electron Microscopy (EM); Microbial Pathogenesis; Outer Membrane; Small Angle X-ray Scattering (SAXS); X-ray Scattering; beta-Barrel; Syphilis; Treponema pallidum; Outer Membrane Proteins; Porins	J Biol Chem. (2015) May 8; 290(19): 12313–12331 PMID: 25805501	Arvind Anand, Morgan LeDoyt, Carson Karanian, Amit Luthra, Mary Koszelak-Rosenblum,Michael G. Malkowski, Robbins Puthenveetil, Olga Vinogradova and Justin D. Radolf	Treponema pallidum	62.3	37
TprF	E5FNM0	wild-type	Treponema pallidum str. Fribourg-Blanc	-	7.5	-	CD	Thermal	51.4 (0.8)	-	-	-	25805501	Electron Microscopy (EM); Microbial Pathogenesis; Outer Membrane; Small Angle X-ray Scattering (SAXS); X-ray Scattering; beta-Barrel; Syphilis; Treponema pallidum; Outer Membrane Proteins; Porins	J Biol Chem. (2015) May 8; 290(19): 12313–12331 PMID: 25805501	Arvind Anand, Morgan LeDoyt, Carson Karanian, Amit Luthra, Mary Koszelak-Rosenblum,Michael G. Malkowski, Robbins Puthenveetil, Olga Vinogradova and Justin D. Radolf	Treponema pallidum	51.4	37
TprIC	R4IZZ7	wild-type	Treponema pallidum subsp. pallidum (syphilis treponeme)	-	7.5	-	CD	Thermal	62.1 (0.5)	-	-	-	25805501	Electron Microscopy (EM); Microbial Pathogenesis; Outer Membrane; Small Angle X-ray Scattering (SAXS); X-ray Scattering; beta-Barrel; Syphilis; Treponema pallidum; Outer Membrane Proteins; Porins	J Biol Chem. (2015) May 8; 290(19): 12313–12331 PMID: 25805501	Arvind Anand, Morgan LeDoyt, Carson Karanian, Amit Luthra, Mary Koszelak-Rosenblum,Michael G. Malkowski, Robbins Puthenveetil, Olga Vinogradova and Justin D. Radolf	Treponema pallidum	62.1	37
TprIFl	R4IZZ7	wild-type	Treponema pallidum subsp. pallidum (syphilis treponeme)	-	7.5	-	CD	Thermal	67.2 (1.2)	-	-	-	25805501	Electron Microscopy (EM); Microbial Pathogenesis; Outer Membrane; Small Angle X-ray Scattering (SAXS); X-ray Scattering; beta-Barrel; Syphilis; Treponema pallidum; Outer Membrane Proteins; Porins	J Biol Chem. (2015) May 8; 290(19): 12313–12331 PMID: 25805501	Arvind Anand, Morgan LeDoyt, Carson Karanian, Amit Luthra, Mary Koszelak-Rosenblum,Michael G. Malkowski, Robbins Puthenveetil, Olga Vinogradova and Justin D. Radolf	Treponema pallidum	67.2	37
TprIN	R4IZZ7	wild-type	Treponema pallidum subsp. pallidum (syphilis treponeme)	-	7.5	-	CD	Thermal	50. 6 (0.4)	-	-	-	25805501	Electron Microscopy (EM); Microbial Pathogenesis; Outer Membrane; Small Angle X-ray Scattering (SAXS); X-ray Scattering; beta-Barrel; Syphilis; Treponema pallidum; Outer Membrane Proteins; Porins	J Biol Chem. (2015) May 8; 290(19): 12313–12331 PMID: 25805501	Arvind Anand, Morgan LeDoyt, Carson Karanian, Amit Luthra, Mary Koszelak-Rosenblum,Michael G. Malkowski, Robbins Puthenveetil, Olga Vinogradova and Justin D. Radolf	Treponema pallidum	50	37
Transcription attenuation protein MtrB	Q9X6J6	wild-type	Geobacillus stearothermophilus (Bacillus stearothermophilus)	-	8.5	-	DSC	Thermal	82	-	-	No	18287284	self-assembly; nanoengineering; ring protein; RNA-binding; strain	PROTEIN SCI 17, 518-526 (2008) PMID: 18287284	Watanabe M, Mishima Y, Yamashita I, Park SY, Tame JR, Heddle JG.	Geobacillus stearothermophilus	99	54
Transcription termination factor Rho	P0AG30	wild-type	Escherichia coli (strain K12)	3.6.4.-	7.5	-	Intensity	Thermal	45.66	-	2	Unknown	28232526	Thermal unfolding; thermostablity; proteome; protein denaturation	Science. (2017) Feb 24;355(6327):eaai7825 PMID: 28232526	Pascal Leuenberger , Stefan Ganscha , Abdullah Kahraman , Valentina Cappelletti , Paul J Boersema , Christian von Mering , Manfred Claassen , Paola Picotti	Escherichia coli	45.66	36
Transcription termination/antitermination protein NusA	P0AFF6	wild-type	Escherichia coli (strain K12)	-	7.5	-	Intensity	Thermal	43.76	-	2	Unknown	28232526	Thermal unfolding; thermostablity; proteome; protein denaturation	Science. (2017) Feb 24;355(6327):eaai7825 PMID: 28232526	Pascal Leuenberger , Stefan Ganscha , Abdullah Kahraman , Valentina Cappelletti , Paul J Boersema , Christian von Mering , Manfred Claassen , Paola Picotti	Escherichia coli	43.76	36
Transcriptional regulatory protein CusR	P0ACZ8	wild-type	Escherichia coli (strain K12)	-	7.5	-	Intensity	Thermal	43.71	-	2	Unknown	28232526	Thermal unfolding; thermostablity; proteome; protein denaturation	Science. (2017) Feb 24;355(6327):eaai7825 PMID: 28232526	Pascal Leuenberger , Stefan Ganscha , Abdullah Kahraman , Valentina Cappelletti , Paul J Boersema , Christian von Mering , Manfred Claassen , Paola Picotti	Escherichia coli	43.71	36
Transcriptional regulatory protein PhoP	P23836	wild-type	Escherichia coli (strain K12)	-	7.5	-	Intensity	Thermal	42.6	-	2	Unknown	28232526	Thermal unfolding; thermostablity; proteome; protein denaturation	Science. (2017) Feb 24;355(6327):eaai7825 PMID: 28232526	Pascal Leuenberger , Stefan Ganscha , Abdullah Kahraman , Valentina Cappelletti , Paul J Boersema , Christian von Mering , Manfred Claassen , Paola Picotti	Escherichia coli	42.6	36
Transcriptional repressor MprA	P0ACR9	wild-type	Escherichia coli (strain K12)	-	7.5	-	Intensity	Thermal	45.91	-	2	Unknown	28232526	Thermal unfolding; thermostablity; proteome; protein denaturation	Science. (2017) Feb 24;355(6327):eaai7825 PMID: 28232526	Pascal Leuenberger , Stefan Ganscha , Abdullah Kahraman , Valentina Cappelletti , Paul J Boersema , Christian von Mering , Manfred Claassen , Paola Picotti	Escherichia coli	45.91	36
Triose-phosphate isomerase	P00943	wild-type	Geobacillus stearothermophilus (Bacillus stearothermophilus)	5.3.1.1	7.6	-	DSC	Thermal	76	-	-	Unknown	10383424	thermophilic, Bacillus stearothermophilus (bTIM),	J BIOL CHEM 274, 19181-19187 (1999) PMID: 10383424	Alvarez M, Wouters J, Maes D, Mainfroid V, Rentier-Delrue F,	Geobacillus stearothermophilus	89	54
Triose-phosphate isomerase	P00942	wild-type	Saccharomyces cerevisiae (strain ATCC 204508 / S288c) (Baker's yeast)	5.3.1.1	8.5	-	DSC	Thermal	59	-	-	no	11467968	scanning rates; first-order reaction; refolding kinetics;	BIOCHEMISTRY 40 9049-9058 (2001) PMID: 11467968	Benitez-Cardoza CG, Rojo-Dominguez A, Hernandez-Arana A	Saccharomyces cerevisiae	59	28
Triose-phosphate isomerase	P04789	wild-type	Trypanosoma brucei brucei	5.3.1.1	7	-	CD	Thermal	52.2	-	-	Unknown	11997014	triosephosphate isomerase; folding; stability; salt bridge; kinetics	FEBS LETT 518, 39-42 (2002) PMID: 11997014	Kursula I, Partanen S, Lambeir AM, Wierenga RK	Trypanosoma brucei	52.2	30
Triose-phosphate isomerase	P04789	wild-type	Trypanosoma brucei brucei	5.3.1.1	7.5	-	CD	Thermal	44	-	-	Unknown	18239072	citrate; monomeric TIM; protein design; suicide inhibitor; transition state analog	PROTEIN ENG DES SEL 21, 257-266 (2008) PMID: 18239072	Alahuhta M, Salin M, Casteleijn MG, Kemmer C, El-Sayed I, Augustyns K, Neubauer P, Wierenga RK.	Trypanosoma brucei	46	30
tRNA pseudouridine synthase D	Q57261	wild-type	Escherichia coli (strain K12)	5.4.99.27	7.5	-	Intensity	Thermal	43.82	-	2	Unknown	28232526	Thermal unfolding; thermostablity; proteome; protein denaturation	Science. (2017) Feb 24;355(6327):eaai7825 PMID: 28232526	Pascal Leuenberger , Stefan Ganscha , Abdullah Kahraman , Valentina Cappelletti , Paul J Boersema , Christian von Mering , Manfred Claassen , Paola Picotti	Escherichia coli	43.82	36
tRNA-2-methylthio-N(6)-dimethylallyladenosine synthase	P0AEI1	wild-type	Escherichia coli (strain K12)	2.8.4.3	7.5	-	Intensity	Thermal	45.93	-	2	Unknown	28232526	Thermal unfolding; thermostablity; proteome; protein denaturation	Science. (2017) Feb 24;355(6327):eaai7825 PMID: 28232526	Pascal Leuenberger , Stefan Ganscha , Abdullah Kahraman , Valentina Cappelletti , Paul J Boersema , Christian von Mering , Manfred Claassen , Paola Picotti	Escherichia coli	45.93	36
Trp repressor	P0A881	wild-type	Escherichia coli (strain K12)	-	7.5	-	DSC	Thermal	90.3	-	-	yes	3045823	tryptophan repressor; thermal stability; dimeric protein;	PROC NATL ACAD SCI U S A 85, 6731-6732 (1988) PMID: 3045823	Bae SJ, Chou WY, Matthews K, Sturtevant JM	Escherichia coli	90.3	36
Trypsin inhibitor	-	wild-type	Escherichia coli	EC:3.5.2.6	7	-	DSC	Thermal	102.9	-	-	no	6195347	unfolding enthalpy; temperature dependence; exchange rates	J MOL BIOL 170 765-776 (1983) PMID: 6195347	Moses E, Hinz HJ	Escherichia coli	102.9	36
Tryptophan biosynthesis protein TrpCF	P00909	wild-type	Escherichia coli (strain K12)	4.1.1.48; 5.3.1.24	7.5	-	Intensity	Thermal	44.71	-	2	Unknown	28232526	Thermal unfolding; thermostablity; proteome; protein denaturation	Science. (2017) Feb 24;355(6327):eaai7825 PMID: 28232526	Pascal Leuenberger , Stefan Ganscha , Abdullah Kahraman , Valentina Cappelletti , Paul J Boersema , Christian von Mering , Manfred Claassen , Paola Picotti	Escherichia coli	44.71	36
Tryptophan synthase alpha-subunit	P0A877	wild-type	Escherichia coli (strain K12)	4.2.1.20	7.2	-	DSC	Thermal	59.5	-	-	yes	1727648	tryptophan synthase alpha subunit; thermodynamic stability;	ARCH BIOCHEM BIOPHYS 292, 34-41 (1992) PMID: 1727648	Lim W.K., Brouillette C. & Hardman J.K.	Escherichia coli	54.3	36
Type III secretion protein PcrV	A0A0H2Z8G0	wild-type	Pseudomonas aeruginosa	-	7.4	-	CD	Thermal	63.3	-	3	Unknown	17327391	tip proteins; T3SS; biophysical analysis; IpaD; SipD; BipD; LcrV; PcrV	PROTEIN SCI 16, 704-714 (2007) PMID: 17327391	Espina M, Ausar SF, Middaugh CR, Baxter MA, Picking WD, Picking WL.	Pseudomonas aeruginosa	55.525	34
Ubiquitin	P39940	wild-type	Saccharomyces cerevisiae (strain ATCC 204508 / S288c) (Baker's yeast)	2.3.2.26	3.5	-	DSC	Thermal	25	-	-	yes(>90 %)	11420436	heat capacity changes; hydration; amino acid substitutions;	PROTEIN SCI 10 1343-1352 (2001) PMID: 11420436	Loladze VV, Ermolenko DN, Makhatadze GI	Saccharomyces cerevisiae	55.9	28
Ubiquitin-conjugating enzyme	-	wild-type	Toxoplasma gondii	-	7.5	-	Fluorescence	Thermal	44.8	-	-	Unknown	17035505	chemical biology; crystallography; human	PROC NATL ACAD SCI U S A 103, 15835-15840 (2006) PMID: 17035505	Vedadi M, Niesen FH, Allali-Hassani A, Fedorov OY, Finerty PJ Jr, Wasney GA, Yeung R, Arrowsmith C, Ball LJ, Berglund H, Hui R, Marsden BD, Nordlund P, Sundstrom M, Weigelt J, Edwards AM.	Toxoplasma gondii	44.8	35
Ubiquitin-conjugating enzyme e2	-	wild-type	Toxoplasma gondii	-	7.5	-	Fluorescence	Thermal	54.2	-	-	Unknown	17035505	chemical biology; crystallography; human	PROC NATL ACAD SCI U S A 103, 15835-15840 (2006) PMID: 17035505	Vedadi M, Niesen FH, Allali-Hassani A, Fedorov OY, Finerty PJ Jr, Wasney GA, Yeung R, Arrowsmith C, Ball LJ, Berglund H, Hui R, Marsden BD, Nordlund P, Sundstrom M, Weigelt J, Edwards AM.	Toxoplasma gondii	54.2	35
UDP-glucose 4-epimerase	P09147	wild-type	Escherichia coli (strain K12)	5.1.3.2	7.5	-	Intensity	Thermal	45.03	-	2	Unknown	28232526	Thermal unfolding; thermostablity; proteome; protein denaturation	Science. (2017) Feb 24;355(6327):eaai7825 PMID: 28232526	Pascal Leuenberger , Stefan Ganscha , Abdullah Kahraman , Valentina Cappelletti , Paul J Boersema , Christian von Mering , Manfred Claassen , Paola Picotti	Escherichia coli	45.03	36
Uncharacterized Nudix hydrolase YfcD	P65556	wild-type	Escherichia coli (strain K12)	3.6.-.-	7.5	-	Intensity	Thermal	42.06	-	2	Unknown	28232526	Thermal unfolding; thermostablity; proteome; protein denaturation	Science. (2017) Feb 24;355(6327):eaai7825 PMID: 28232526	Pascal Leuenberger , Stefan Ganscha , Abdullah Kahraman , Valentina Cappelletti , Paul J Boersema , Christian von Mering , Manfred Claassen , Paola Picotti	Escherichia coli	42.06	36
Uncharacterized protein YjaG	P32680	wild-type	Escherichia coli (strain K12)	-	7.5	-	Intensity	Thermal	46.15	-	2	Unknown	28232526	Thermal unfolding; thermostablity; proteome; protein denaturation	Science. (2017) Feb 24;355(6327):eaai7825 PMID: 28232526	Pascal Leuenberger , Stefan Ganscha , Abdullah Kahraman , Valentina Cappelletti , Paul J Boersema , Christian von Mering , Manfred Claassen , Paola Picotti	Escherichia coli	46.15	36
Urate oxidase	Q00511	wild-type	Aspergillus flavus	1.7.3.3	9.5	-	DSC	Thermal	49.7	-	-	No	17020862	urate oxidase; thermal behavior; PH; Inhibitor interaction;	BIOPHYSICAL CHEMISTRY 54, 229-235 (1995) PMID:	A.Bayol, P.Dupin, J.F.Boe, P.Claudy, J.M.Letoffe	Aspergillus flavus	55.35	25
UTP--glucose-1-phosphate uridylyltransferase	P0AEP3	wild-type	Escherichia coli (strain K12)	2.7.7.9	7.5	-	Intensity	Thermal	45.65	-	2	Unknown	28232526	Thermal unfolding; thermostablity; proteome; protein denaturation	Science. (2017) Feb 24;355(6327):eaai7825 PMID: 28232526	Pascal Leuenberger , Stefan Ganscha , Abdullah Kahraman , Valentina Cappelletti , Paul J Boersema , Christian von Mering , Manfred Claassen , Paola Picotti	Escherichia coli	45.65	36
Variable fragment from a camelid heavy chain antibody	-	wild-type	Saccharomyces cerevisiae	-	4.6	-	CD	Thermal	59.85	-	-	yes	11141058	heavy chain; beta-sheet; melting transition; local unfolding;	BIOCHEMISTRY 40, 74-83 (2001) PMID: 11141058	Perez JM, Renisio JG, Prompers JJ, van Platerink CJ,	Saccharomyces cerevisiae	59.85	28
Xylanase	P09850	wild-type	Bacillus circulans	3.2.1.8	6	-	DSC	Thermal	59.7	-	-	No	17141401	Xylanase; Stabilization; Disulfide bond	BIOPHYS CHEM 125, 453-461 (2007) PMID: 17141401	Davoodi J, Wakarchuk WW, Carey PR, Surewicz WK.	Bacillus circulans	55.7	32
Xylanase	-	wild-type	Pseudoalteromonas haloplanktis	-	7.5	-	DSC	Thermal	49.4	-	-	No	12691750	family 8 glycosyl hydrolases; xylanase; thermodynamics; psychrophiles; thermophiles	J MOL BIOL 328, 419-428 (2003) PMID: 12691750	Collins T, Meuwis MA, Gerday C, Feller G.	Pseudoalteromonas haloplanktis	53.5	24
Xylanase	Q59962	wild-type	Streptomyces sp. S38	3.2.1.8	7.5	-	DSC	Thermal	58.3	-	-	No	12691750	family 8 glycosyl hydrolases; xylanase; thermodynamics; psychrophiles; thermophiles	J MOL BIOL 328, 419-428 (2003) PMID: 12691750	Collins T, Meuwis MA, Gerday C, Feller G.	Streptomyces sp	53.8	28
Xylanase 10A	P96988	wild-type	Rhodothermus marinus (Rhodothermus obamensis)	-	4.3	-	DSC	Thermal	65.2	-	-	no	11980476	calcium binding; binding affinity; unfolding temperature	BIOCHEMISTRY 41, 5720-5729 (2002); doi:10.1021/bi012094a PMID: 11980476	Abou-Hachem M, Karlsson EN, Simpson PJ, Linse S, Sellers P, Williamson MP, Jamieson SJ, Gilbert HJ, Bolam DN, Holst O.	Rhodothermus marinus	85.6	68
Xylanase A	P26514	wild-type	Streptomyces lividans	3.2.1.8	6	-	CD	Thermal	68	-	-	Unknown	10235626	family 10 hydrolase; glycosyl hydrolase; site-directed mutagenesis;	PROTEIN ENG 12 251-257 (1999) PMID: 10235626	Roberge M, Shareck F, Morosoli R, Kluepfel D, Dupont C	Streptomyces lividans	62.599999999999994	28
Yfh1	P43586	wild-type	Saccharomyces cerevisiae (strain ATCC 204508 / S288c) (Baker's yeast)	-	7.2	-	Fluorescence	Thermal	39.9	-	-	Unknown	14741216	viscosity; confinement; nanocages; chaperones; fluorescence	J MOL BIOL 336, 203-212 (2004) PMID: 14741216	Bolis D, Politou AS, Kelly G, Pastore A, Temussi PA.	Saccharomyces cerevisiae	38.849999999999994	28
Zinc-binding GTPase YeiR	P33030	wild-type	Escherichia coli (strain K12)	3.6.-.-	7.5	-	Intensity	Thermal	46.25	-	2	Unknown	28232526	Thermal unfolding; thermostablity; proteome; protein denaturation	Science. (2017) Feb 24;355(6327):eaai7825 PMID: 28232526	Pascal Leuenberger , Stefan Ganscha , Abdullah Kahraman , Valentina Cappelletti , Paul J Boersema , Christian von Mering , Manfred Claassen , Paola Picotti	Escherichia coli	46.25	36
β-1,4-galactanase	P48842	wild-type	Aspergillus aculeatus	3.2.1.89	4.5	-	DSC	Thermal	60.87 (0.15)	-	2	no	25941560	β-1,4-galactanase; GH53; aspergillus	Comput. Struct. Biotechnol. J. 13, 256–264 () (2015) PMID: 25941560	S. Torpenholt, L. De Maria, M. H. Olsson, L. H. Christensen, M. Skjøt, P. Westh, J. H. Jensen, and L. Lo Leggio	Aspergillus aculeatus	60.87	25
